# Supplementary material for: Coexpression analysis of CD133 and CD44 identifies Proneural and Mesenchymal subtypes of glioblastoma multiforme
Source: Oncotarget. 2015 Jan 31;6(8):6267–80. doi: 10.18632/oncotarget.3365 (PMC4467436; doi:10.18632/oncotarget.3365)
Supplement: Supplementary file 2 [file oncotarget-06-6267-s002.xlsx]

## Sheet: 140527_cd44Cutoff.txt
CD133-M	CD44-M	CD15-M	ALDH1A3-M	ITGA6-M	L1CAM-M	NES-M	ID1-M	GFAP-M	PAX6-M	SOX2-M	OLIG2-M	TUBB3-M	YKL40-M
ABAT	ABCA1	A2M	MAR3	ABCB1	ABCC2	AAMP	A4GALT	38231	ABCD2	AATF	ABAT	AACS	ABCC3
ABHD10	ABCC3	ABCC1	AADACL1	ABCC9	ABCG5	AASS	ABL1	ABHD4	ABHD8	ABAT	ABCA3	AARSD1	ACADS
ACADL	ACPP	ABCC3	ABHD12B	ABCD2	ACCN3	ACIN1	ACTB	ABI3	ABLIM1	ACVR2B	ACAD8	AATK	ACOT6
ACRV1	ACTN1	ACP2	ABI3	ABCD3	ACF	ACP2	ACTN1	ACSBG1	ABLIM2	ADAMTS6	ACCN2	ABCA3	ACOX2
ADAT1	ADAM12	ACP5	ACADSB	ABCG2	ACOT7	ACTB	ADCY9	ACVRL1	ACACB	AKAP8L	ACCN4	ACOT7	ACTA2
ADH5	ADAM8	ACPP	ACOT11	ABHD3	ACSM2B	ACTN4	AGPAT2	ADAMTSL2	ACOT6	ALKBH2	ACSBG1	ACTB	ACTB
AGR3	ADAM9	ACTB	ACSL5	ACADM	ACSM3	ADAM19	AHCY	ADC	ACSBG1	ALMS1	AKAP7	ACTL6B	ACTN1
ANUBL1	ADAMTSL4	ACTG1	ACSL6	ACOT6	ACTL8	ADAMTS9	AKT1S1	ADCY2	ACSL6	ANKRD13B	AMZ1	ACTR1A	ACTN3
AOF1	ADFP	ACTN1	ACVR1C	ACOX1	ADAMTSL5	ADCK4	ALDH3B1	ADCY4	ACSS1	ANKRD15	ANKRD15	ADCK1	ADAM12
ARMC2	ADM	ACTN3	ACY3	ACSL3	AFP	ADCY6	ANKRD1	ADCYAP1R1	ACTN2	ARHGEF10L	APBA2	ADCY5	ADAM9
ASB5	AGA	ADAM10	ADAM28	ADCYAP1R1	AGMAT	ADORA1	AP1M1	ADORA3	ADC	ARID1A	APBB2	ADD2	ADM
ASCL1	AGTRAP	ADAM12	ADD3	AGL	AGPAT7	AEBP1	APC2	AGBL3	ADCYAP1R1	ARVCF	APC2	AGPAT6	ADSSL1
ASRGL1	AIM1	ADAMTS1	ADI1	AHCYL1	AGR2	AFAP1L1	APOL2	AGTRL1	ADHFE1	ASCC3L1	APCDD1	AMPD2	AEBP1
ATG4C	ALDH3B1	ADFP	ADRB2	ALDH1A1	AHSG	AGPAT6	ARFGAP1	AIRE	ADRB1	ASCL1	APPBP2	ANKRD13B	AGTRAP
ATPBD4	ALOX5	AEBP1	ADRBK2	ALDH4A1	AIM1L	AGRN	ARID3A	ALDH1L1	AGXT2L1	ASPM	AQP4	ANKRD34	ALOX5
BCAN	ALOX5AP	AGPAT6	AGXT2L1	ALDH7A1	AJAP1	AGXT2L2	ARMC6	ALKBH7	AHCYL1	AXIN1	ARC	AOF2	ALOX5AP
BMPER	ALPK1	AIM1	AIF1	ALDH9A1	ALB	AKAP13	ARRDC1	ALOX5AP	AIFM3	AZI1	ARHGEF7	AP2A2	ALPK1
BZW1	ANG	AKT1	AIFM3	ALG13	ALG12	AKAP8L	ASCC2	ANKRD33	ALDH1L1	B4GALNT4	ARHGEF9	AP2B1	ANG
C11orf82	ANGPTL4	ALDH16A1	AK5	AMOT	ALOXE3	AKT1	ASTN2	ANKRD47	ALDH6A1	BARD1	ARL8A	APBA2	ANGPT2
C15orf21	ANXA1	ALPK1	ALDH1A1	ANGPT1	ALPP	AKT2	ATOH8	AOAH	AMOT	BBX	ARNT2	APBB1	ANGPTL4
C16orf80	ANXA2	ANKRD57	ALDH2	ANKIB1	ALX1	ANGPT2	ATP13A1	APC2	ANGPTL1	BCAN	ASCL1	APLP1	ANKRD35
C17orf58	ANXA4	ANPEP	ALDH9A1	ANKRD22	AMBP	ANKRD25	ATPBD3	APCDD1	ANK2	BCHE	ASTN1	ARF1	ANXA1
C17orf80	ANXA5	ANTXR2	ALG13	ANXA4	AMHR2	ANXA5	AXUD1	APLN	ANKFN1	BEST3	ATCAY	ARF3	ANXA2
C18orf18	APH1B	ANXA2	ALOX5	ANXA5	ANKRD41	AP3B1	BBC3	APOE	ANKRD47	BRCA1	ATP13A4	ARHGEF11	ANXA4
C1orf106	APOB48R	AP1B1	ALPK1	APC	ANXA8L2	AP3D1	BCAM	APOLD1	APC	BRD3	ATP1B2	ARHGEF2	ANXA5
C1orf165	APOBEC3C	AP3B1	AMIGO2	AQP1	ANXA9	APAF1	BCL2L1	AQP1	AQP4	BRD7	ATP6V0E2	ARHGEF7	APH1B
C1orf218	APOBEC3F	APLP2	AMOT	AQP4	AP1G2	APOB48R	BCL6	AQP4	AQP6	BRPF1	ATP6V1G2	ARPC5L	APLN
C1orf75	APOBEC3G	APOB48R	AMPD3	AR	AP1M2	ARHGEF1	BCR	ARC	AR	BRWD3	ATP9B	ASRGL1	APOB48R
C20orf58	ARHGAP18	APOBEC3C	ANGPT1	ARFIP1	APOA1	ARHGEF18	BID	ARHGEF6	ARHGEF10L	BUD13	B3GALT2	ATCAY	APOBEC3C
C21orf13	ARHGAP30	APOBEC3F	ANKRD29	ARHGAP15	APOA2	ARL4C	BIN3	ARL8A	ARHGEF6	C10orf30	B3GAT1	ATP2A2	APOBEC3F
C22orf23	ARL11	ARAF	ANKRD35	ARHGAP18	APOA4	ARS2	BMP2	ASCL1	ARL8A	C14orf93	BAI1	ATP6V1B2	APOBEC3G
C2orf44	ARPC1B	ARHGAP30	ANXA11	ARHGEF6	APOA5	ASCC2	BMP4	ASTL	ARMC2	C16orf48	BAI2	ATXN7L3	AQP1
C3orf23	ARRDC3	ARHGAP4	ANXA13	ARL5A	APOBEC2	ASCC3L1	BSG	ASTN1	ARNT2	C17orf70	BAI3	B3GALT6	AQP5
C3orf62	ARSJ	ARHGDIB	ANXA3	ARNTL	APOC3	ATP13A1	BTBD14A	ASTN2	ARNTL	C18orf51	BBOX1	B3GAT1	AQP9
C4orf27	ATF3	ARHGEF1	ANXA4	ARSF	APOH	AXIN1	BTBD14B	ATP13A4	ARSF	C19orf57	BCAN	B4GALNT1	ARHGAP18
C4orf33	ATF6	ARHGEF5	ANXA7	ASAH1	AQP10	BAX	C12orf28	ATP1A2	ASTN1	C19orf7	BCHE	B4GALNT4	ARHGAP9
C4orf39	ATP6V0E1	ARL4C	AOAH	ASAHL	AQP3	BICD1	C14orf161	ATP1B2	ATP10A	C1orf106	BEX1	B4GALT2	ARID5A
C5orf30	B2M	ARMET	APBB1IP	ATP13A4	ARHGEF16	BLM	C14orf4	ATP6V0E2	ATP13A4	C1orf83	BRD7	BAI2	ARL4C
C6orf118	BACE2	ARPC1B	APOBEC3H	ATP6AP2	ARHGEF19	BOC	C17orf62	ATP6V1G2	ATP1A2	C20orf19	BRSK2	BAP1	ARL9
C6orf129	BATF	ARPC2	APOC1	B3GNT5	ARID3A	BRPF1	C19orf25	BAALC	ATP1B2	C2orf44	BSN	BASP1	ARSJ
C6orf130	BCL2A1	ARSB	APOC4	BANK1	ART4	C14orf102	C19orf29	BAI2	B3GALTL	C7orf27	C10orf56	BAT3	ASL
C6orf134	BCL3	ASL	APOE	BATF2	ATAD4	C15orf52	C19orf50	BAI3	B3GNT1	C9orf140	C10orf63	BCL11A	ATP6V0E1
C6orf165	BDKRB2	ATF6	ARHGAP15	BCAP29	ATP2A1	C17orf70	C20orf116	BBOX1	BAI2	CASC3	C12orf34	BCL11B	B3GNT5
C6orf167	BHLHB2	BACE2	ARHGAP24	BCKDHB	ATP2A3	C19orf10	C20orf43	BCAN	BAI3	CASK	C12orf53	BCL7A	BATF
C6orf170	BIC	BATF	ARHGAP9	BCMO1	ATP4A	C19orf18	C3	BHLHB8	BBOX1	CBS	C13orf15	BHLHB5	BBOX1
C6orf199	BIRC3	BCKDK	ARL11	BDH2	ATP6V0A4	C19orf28	C8orf4	BIN1	BBS1	CCDC14	C14orf152	BLCAP	BCAP29
C6orf54	BLVRB	BCL3	ARMC4	BHLHB3	B3GNT3	C19orf50	C9orf114	C10orf116	BBS2	CCDC15	C14orf37	BMS1	BCAT1
C7orf28A	BRI3	BIN2	ARMETL1	BMP2K	B3GNT4	C19orf6	C9orf167	C10orf54	BCAR3	CCDC28B	C16orf45	BOP1	BCL2A1
C7orf28B	C10orf10	BMP1	ARP11	BMP7	BAAT	C3orf21	C9orf66	C10orf63	BCKDHB	CCDC77	C18orf51	BRSK1	BCL3
C7orf36	C15orf48	BNC2	ARRDC2	BMPR1B	BAIAP2L1	C6orf145	CABIN1	C12orf54	BDH2	CCDC97	C1orf106	BRSK2	BDKRB2
C7orf38	C19orf59	BST2	ASAHL	BNIP2	BCL11B	C6orf47	CACNG6	C13orf15	BMPR1B	CCND2	C1orf61	BRUNOL5	BHLHB2
C9orf46	C1orf113	BTK	ASPA	C10orf65	BCL9L	C7orf27	CARD11	C14orf121	BOC	CCT3	C1orf75	BSN	BIC
C9orf68	C1orf162	C11orf63	ATF7IP2	C11orf45	BDKRB1	CAD	CARM1	C14orf152	C10orf140	CDC34	C20orf54	BTBD9	BIRC3
CA3	C1orf34	C17orf60	ATP5L	C12orf5	BLK	CALR	CAV1	C14orf37	C10orf63	CDC7	C20orf58	BTRC	C10orf10
CABYR	C1orf38	C17orf62	ATP6V1H	C14orf135	BMP4	CAPN2	CCDC124	C18orf23	C10orf65	CDCA7	C3orf39	BYSL	C13orf18
CADM2	C1orf55	C19orf28	ATP8B4	C14orf140	BPIL1	CASP3	CCDC94	C19orf23	C10orf79	CDK2AP1	C6orf134	C11orf41	C14orf152
CASC1	C1orf85	C1orf38	AUH	C14orf45	BPIL2	CCDC102A	CD320	C1orf162	C11orf49	CDKN1B	C8orf46	C12orf53	C15orf48
CASK	C1RL	C2	AXL	C14orf50	BSND	CCDC47	CD44	C1orf61	C11orf66	CDKN2C	C9orf58	C14orf80	C1orf113
CBX5	C1S	C20orf175	AYTL1	C1GALT1	BSPRY	CCDC97	CDC42EP1	C1orf88	C12orf54	CENPF	CA10	C16orf42	C1orf162
CCDC111	C2	C2orf12	B3GALT4	C1orf110	C10orf122	CCND2	CENPB	C1QA	C13orf15	CEP192	CACNG1	C16orf45	C1orf38
CCDC121	C21orf63	C3	B3GNT2	C1orf119	C10orf82	CD151	CIZ1	C1QB	C14orf152	CHD4	CACNG4	C16orf57	C1orf54
CCDC135	C2orf12	C7orf42	BCAR3	C1orf27	C10orf95	CD63	CLCF1	C1QC	C14orf159	CHD7	CACNG7	C17orf28	C1orf78
CCDC138	C3	C9orf167	BCDO2	C1orf88	C11orf47	CD97	CLPB	C1QTNF5	C14orf162	CHST10	CADM2	C19orf47	C1orf85
CCDC37	C5AR1	C9orf64	BDH2	C1QTNF5	C14orf115	CDC25B	CLTCL1	C20orf144	C16orf5	CHST9	CADM4	C19orf7	C1orf88
CCDC65	C5orf32	CAP1	BEST1	C20orf30	C14orf73	CDC42EP4	CNN2	C20orf26	C17orf76	CKB	CAMSAP1L1	C1orf128	C1QA
CCDC81	C7orf42	CAPG	BHLHB3	C21orf34	C16orf3	CDH2	COL18A1	C20orf54	C18orf16	CLCN2	CASKIN2	C1orf164	C1QB
CCDC99	C8orf4	CAPN1	BHMT2	C21orf62	C16orf67	CDH4	COMT	C21orf62	C19orf36	CLN3	CCDC103	C1orf187	C1QC
CCL27	C9orf21	CAPZB	BIN1	C21orf63	C16orf73	CDH6	CRIP2	C21orf89	C19orf44	CLNS1A	CCND2	C1orf216	C1RL
CCNE2	C9orf52	CARD6	BIN2	C2orf34	C17orf28	CDK6	CSDA	C8orf46	C1orf110	CPNE2	CDGAP	C3orf39	C1S
CCT6B	CA12	CASP4	BLNK	C3orf64	C17orf55	CENTD3	CX3CL1	C9orf18	C1orf175	CPSF1	CDH10	C6orf107	C20orf198
CDC23	CA13	CASP5	BLOC1S2	C4orf18	C17orf65	CGNL1	CXCL3	C9orf50	C1orf192	CRB1	CDH20	C6orf168	C21orf62
CDC7	CA9	CCDC102A	BMP2K	C4orf19	C18orf2	CHD4	CXXC5	C9orf98	C1QTNF5	CREB5	CECR6	C9orf125	C21orf63
CDCA7	CACNA2D4	CCDC8	BTK	C5orf29	C19orf21	CHERP	CYB5R3	CABP7	C20orf12	CREBBP	CENTG2	C9orf127	C21orf7
CDK8	CALR	CCM2	C10orf107	C5orf33	C19orf46	CHI3L1	CYP4F12	CACNA1A	C20orf54	CSNK1E	CHD7	C9orf140	C2orf12
CDO1	CALU	CCR2	C10orf11	C6orf128	C1orf172	CHST10	CYP4F8	CACNG7	C3orf25	CTNND2	CHRNB2	C9orf45	C2orf28
CENPH	CAPG	CD151	C10orf116	C6orf192	C1orf215	CHST14	DCAKD	CADM4	C4orf12	CXXC1	CIDEC	C9orf69	C3
CENPK	CASP1	CD248	C10orf32	C8orf37	C20orf59	CHST2	DDEFL1	CASC1	C5orf33	DAG1	CLASP2	C9orf75	C5AR1
CEP135	CASP4	CD276	C10orf54	C9orf61	C21orf125	CLIC1	DGCR2	CASQ1	C5orf4	DARS	CLDN5	C9orf86	C5orf32
CHD7	CASP5	CD37	C10orf59	CA2	C21orf90	CLIP2	DKFZP434P211	CCDC103	C6orf15	DBI	CLEC14A	CABP1	C7orf42
CHEK1	CAST	CD40	C10orf65	CA3	C22orf15	CMTM3	DNM2	CCDC3	C6orf192	DCLK2	CLEC4F	CACNB3	C8orf4
ChGn	CATSPER1	CD53	C11orf45	CA5B	C2orf48	CNKSR3	DPP7	CCL4	C6orf32	DDR1	CLIP2	CALM3	C9orf89
CHIC2	CAV1	CD68	C16orf77	CACHD1	C4BPB	CNOT3	DPP9	CD14	C6orf60	DHTKD1	CLIP3	CAMKK2	CA12
CKAP2	CCDC109B	CD74	C17orf60	CANX	C6orf156	COL16A1	DULLARD	CD163	C8orf13	DHX33	CMTM1	CAMKV	CA2
CNTNAP5	CCL2	CD97	C18orf1	CASC4	C8A	COL4A1	DUS2L	CD300LF	C8orf37	DHX38	CMTM5	CBX4	CA3
COL20A1	CCL20	CDC37	C1orf110	CCDC121	C8B	COL4A2	ECH1	CD34	C9orf18	DHX57	CNP	CBX6	CALR
COL9A1	CCL26	CDCP1	C1orf38	CCDC47	C9orf100	COPB2	EEF1D	CD4	C9orf61	DHX9	CNTFR	CCDC28B	CALU
COL9A2	CCL7	CENTD2	C1orf54	CCDC89	C9orf163	CPNE2	EEF1DP3	CDC42EP4	CA4	DLL1	CNTN1	CCDC92	CAPG
CPSF3	CCR1	CFI	C1orf59	CCNG1	CACNA1H	CREB5	EEF1G	CDH5	CA5B	DNMT1	CNTNAP5	CCM2	CASP1
CRB1	CCR2	CHST14	C20orf174	CD164	CACNA1I	CRELD2	EEF2	CEND1	CAB39L	DUSP16	COL20A1	CCNF	CASP4
CRISPLD1	CCR5	CHSY1	C20orf82	CD302	CACNA2D2	CSGlcA.T	EFNA1	CENTA2	CACHD1	DVL3	COL9A2	CCT3	CASP5
CRMP1	CCR7	CKAP4	C3AR1	CD38	CALML3	CSPG4	EHD2	CFP	CAMK2B	EBF4	CPNE2	CDC25A	CAST
CRY1	CD109	CLDN23	C3orf54	CD58	CALML5	CTDSP1	EIF3D	CHRNE	CAMK2G	EEF1D	CPNE5	CDC42BPB	CATSPER1
CRYGD	CD14	CLIC1	C4orf18	CD9	CAPN13	CTNNA1	EIF3G	CIITA	CAPS2	EEF1G	CRB1	CDCA5	CBR1
CXCR7	CD276	CLP1	C4orf31	CDH4	CAPN6	CTNND1	ELL	CLDN5	CASC1	EHMT1	CREB5	CDK5R1	CCDC109B
CXorf1	CD300A	CMTM3	C4orf34	CDK2AP1	CCBE1	DAG1	ELL2	CLEC14A	CASQ1	EHMT2	CRMP1	CDK5RAP1	CCDC46
CXXC4	CD33	CMTM6	C5orf32	CDO1	CCDC120	DAPK3	EML3	CLEC4E	CATSPER3	EIF2C1	CSPG5	CDKN2D	CCL2
DACT2	CD44	CMTM7	C6orf192	CENTD1	CCDC21	DBI	EMP1	CLIP3	CBFA2T2	EIF4A3	CTCF	CDT1	CCR5
DBF4	CD63	COL14A1	C8orf13	CEPT1	CCDC26	DCHS1	ENG	CLU	CCDC114	ELAVL1	CTNNA2	CECR6	CD14
DCC1	CD68	COL15A1	C8orf34	CFLAR	CCDC4	DCPS	ENTPD5	CMTM5	CCDC121	ELF2	CTNND2	CELSR2	CD163
DCDC5	CD72	COL18A1	C9orf103	CHPT1	CCL16	DDAH2	EPOR	CNGA3	CCDC40	ENAH	CTTNBP2	CELSR3	CD276
DCX	CDCP1	COL1A1	C9orf164	CHST6	CCNF	DDOST	ESRRA	CNTFR	CCDC41	EPC2	CXorf1	CENTB5	CD302
DDX18	CDKN1A	COL1A2	C9orf24	CHURC1	CD1A	DDR1	FAM129B	CNTN2	CCDC65	EPHB3	CXorf6	CENTG1	CD44
DDX26B	CEBPB	COL4A1	C9orf61	CKMT2	CD1B	DENND2A	FAM38A	COL20A1	CCDC81	ESCO1	CXXC4	CENTG2	CD58
DENND1B	CEBPD	COL4A2	C9orf95	CLN5	CD1E	DHODH	FBXO32	COL5A3	CCDC96	ETV1	DACT3	CENTG3	CD63
DEPDC1B	CEBPE	COL5A1	CA4	CMAH	CD3E	DHX37	FBXO46	COX4I2	CCDC98	EZH2	DCLK2	CHGB	CD68
DGKB	CFB	COL5A2	CA5B	COBLL1	CD55	DHX38	FCGRT	COX7A1	CCL24	FADS2	DDR1	CHRNB2	CD97
DGKI	CFI	COL6A1	CACNA2D3	COG5	CD8B	DHX9	FLJ12331	CPNE5	CDC42EP4	FAM125A	DGKB	CIZ1	CDH6
DHX40	CFLAR	COL6A2	CALCOCO2	CPSF2	CDC25A	DNM2	FLJ20699	CRISPLD1	CDH20	FAM64A	DGKI	CKAP5	CDKN1A
DKFZp666G057	CHI3L1	COL6A3	CAMK2G	CPVL	CDH16	DNMT3A	FLJ42953	CRMP1	CDH4	FAM70A	DIP2B	CKMT1A	CEBPD
DLEC1	CHI3L2	CORO1A	CAPN3	CRB2	CDSN	DOCK6	FLT3LG	CRYAB	CECR2	FANCC	DIRAS2	CLSTN3	CEBPE
DLL1	CHRNA9	CORO1B	CARD6	CRISPLD1	CEACAM1	DOHH	FOXK1	CSF1R	CENTD1	FBL	DISC1	CLTB	CENTA2
DLL3	CHSY1	CP	CARD9	CROT	CEACAM5	DOK1	FST	CSF3R	CHST5	FBXO21	DLL1	CNP	CENTD3
DNAH11	CIB1	CPD	CASP10	CSRP1	CES1	DPP3	FZD10	CSPG5	CKMT2	FGFBP3	DLL3	CNTROB	CFI
DNAH7	CLCF1	CPVL	CBX7	CST3	CGA	DPP7	FZD4	CST3	CLDN10	FLJ25476	DMAP1	CORO7	CFLAR
DNAI2	CLDN23	CREG1	CCDC28A	CTNND1	CHP2	EEF1D	FZD8	CTNNA2	CLDN5	FOXM1	DNER	CRMP1	CHI3L1
DNER	CLEC2B	CRKRS	CCDC53	CTSS	CHST13	EFEMP2	GADD45B	CTNND2	CLEC9A	FUS	DNM3	CSDE1	CHI3L2
DNMT3A	CLEC5A	CSGlcA.T	CCDC68	CXCL10	CKMT1A	EHD2	GALK1	CXCL16	CLIC5	FXYD6	DPF1	CSNK1E	CHL1
DPY19L2P1	CLIC1	CSNK1D	CCNDBP1	CXCR7	CLCA2	EHMT1	GBP2	CXorf36	CMTM4	GAS1	DPP6	CSNK2A1	CHMP2A
DPY19L2P3	CLIC4	CTHRC1	CD2	CXorf39	CLDN14	EIF4A1	GFPT2	CYP46A1	COQ10A	GCDH	DSCAM	CTBP1	CHRNA9
DPY19L2P4	CLPB	CTSA	CD244	CYBRD1	CLDN15	ELAC2	GIPC1	DBX2	CORO2B	GLCCI1	DSCAML1	CTNNBL1	CHST2
DSEL	CNN3	CTSB	CD27	CYFIP1	CLDN4	ELAVL1	GLI4	DCLK2	CPE	GNA11	DSEL	CTPS	CHST6
DTL	COL6A1	CTSC	CD302	CYP20A1	CLDN6	ELL	GLTSCR1	DDEFL1	CRIP3	GOLM1	DUSP26	CTXN1	CLCF1
DUS4L	COL8A1	CTSD	CD33	CYYR1	CLSTN3	EML3	GLTSCR2	DDR1	CSPG5	GPKOW	EBF4	CYFIP2	CLDN23
DUSP12	COL8A2	CTSL1	CD37	DAZAP2	CNNM1	EMP3	GMEB2	DKFZP586H2123	CST3	GPR125	EDNRB	DAB2IP	CLEC5A
DUSP19	COP1	CTSS	CD38	DBT	COLEC10	EPHA2	GOLIM4	DLEC1	CST5	GPR161	EFNB3	DBN1	CLIC1
DYX1C1	COPZ2	CTSZ	CD53	DBX2	CORO2A	EPN2	GPAA1	DLG4	CTH	GPR56	ELAVL3	DBNDD1	CLIC4
E2F5	CP	CUL7	CD59	DCBLD1	COX6B2	ERBB2	GPR20	DLL1	CTNNA2	GPT2	ELAVL4	DCTN1	CLU
ECT2	CPVL	CXCR4	CD69	DDIT4L	CPB2	ERF	GPSN2	DNAH9	CTSF	GTSE1	ENOPH1	DDX51	CMYA5
EFHB	CREB3L2	CXorf9	CD74	DDX58	CPN1	EVC	GRINA	DNAJB2	CXorf23	H2AFX	EPHB1	DEAF1	CNGA3
EHHADH	CSDA	CYBASC3	CD84	DECR1	CPNE7	EVC2	GRWD1	DNALI1	CYP46A1	H3F3A	EPHB3	DENND4B	CNN3
EIF2AK1	CSF1	CYBB	CD86	DEGS1	CR1L	EXOC7	GTF2F1	DPEP2	DAAM1	HAT1	EPN2	DGKI	COL3A1
ELAVL4	CSNK1D	CYP27A1	CDC42SE2	DIRC2	CR2	EXT1	GTPBP5	DPP6	DAGLA	HDGF2	ESAM	DHX30	COL4A1
ENOPH1	CSTA	DAB2	CDH23	DKFZp666G057	CRABP1	EXTL3	GYS1	DPYSL2	DAPK1	HES6	ETV1	DHX38	COL4A2
ERP27	CSTB	DAP	CDH26	DKFZP686E2158	CRB3	F2R	HEY1	DTNA	DBX2	HEY1	EXDL2	DIRAS1	COL5A2
ESCO2	CTBS	DAP3	CDKL2	DLD	CREB3L3	FAM100B	HLX	ECE2	DCI	HIBCH	FAIM2	DISP2	COL8A1
EXOC1	CTNNA1	DAPK3	CDKL5	DMGDH	CTCFL	FAM38A	HM13	ECM2	DDIT4L	HIRIP3	FAM107A	DKFZp686D0972	COL8A2
EXTL2	CTSB	DBNL	CDO1	DOCK7	CTSE	FAM43A	HMG20B	EDG1	DIP	HIST1H3A	FAM110B	DLG3	COP1
EZH2	CTSC	DCPS	CDS1	DPEP1	CTSG	FAM46A	HOMEZ	ELN	DKFZP566E164	HMG20B	FAM123A	DLG4	COPZ2
FAM122C	CTSD	DCTD	CEBPA	DTNA	CYP24A1	FCGBP	HPR	EMCN	DKFZp666G057	HMGB2	FAM131B	DMAP1	CP
FAM27E3	CTSL1	DDOST	CENTA2	DTWD2	CYP26B1	FDXR	HRC	EMID1	DLEC1	HNRNPA1	FAM19A5	DNAJB5	CPVL
FAM70A	CTSS	DDR2	CFD	DUS4L	CYP2F1	FJX1	ID1	EMX2	DMD	HNRNPU	FAM57B	DNAJC7	CRB2
FAM80A	CXCL2	DEF6	CHCHD7	EAF2	CYP2S1	FKBP10	ID3	EMX2OS	DNAH7	HNRPA3	FAM5B	DOHH	CROT
FANCI	CXCL3	DENND2D	CHN1	ECM2	DCT	FKBP9L	ID4	ESAM	DNAJB2	HNRPDL	FAM5C	DOK4	CSDA
FBXO15	CXCR4	DIAPH1	CHN2	EDG1	DCTN1	FKRP	IER5L	EXOC3L	DPF2	HNRPH3	FAM69B	DOLPP1	CSGlcA.T
FBXO5	CXorf38	DKFZp686D0972	CHPT1	EDNRB	DDC	FLJ10357	IGFBP6	F3	DTNA	HNRPK	FAM77D	DPF1	CSRP1
FGFBP2	CXorf9	DNASE2	CHST1	EGFR	DDX11	FLJ11286	IGFBP7	FAIM2	DTX1	HTATSF1	FBXL16	DPP3	CSTA
FLJ20323	CYBB	DNM2	CITED4	ELF1	DERL3	FLJ20699	INSR	FAM107A	DYNC2H1	ID4	FCHSD2	DPYSL4	CSTB
FLJ20628	CYR61	DOCK2	CLEC4A	ELOVL2	DGAT2	FLJ21963	IPO4	FAM110B	EDG1	IFT140	FEZ1	DSCAML1	CTBS
FLJ22795	DAB2	DOK1	CLEC7A	ELOVL5	DHRS2	FLJ22222	JUNB	FAM123A	EDN3	IL17RD	FGF14	DTD1	CTSB
FLJ23049	DCBLD2	DOK3	CLEC9A	ELP4	DLG3	FLNA	KCNK6	FAM135B	EDNRB	ILF3	FGFBP3	DTNB	CXCL10
FLJ25439	DEF6	DPAGT1	CLIC5	EMCN	DLK2	FRMD8	KCTD11	FAM3D	EFCAB6	INPPL1	FHL1	DUSP8	CXCL14
FLJ25791	DENND2D	DPP3	CLU	ENPEP	DLX3	FTSJ2	KDELR1	FAM47C	EGFR	INTS1	FIBIN	DVL1	CXCL16
FLJ44894	DERL1	DPP4	CLUL1	EPSTI1	DMC1	FTSJ3	KEAP1	FAM5B	ELOVL2	INTS9	FLJ10781	DYNC1H1	CXCR4
FLJ46266	DERL2	DSE	CMAH	ERBB2IP	DNAH8	FUS	KIAA1822L	FAM77D	ELP4	IPO9	FLJ25476	E2F1	CXorf9
FREM1	DKFZP564J0863	DTX2	COL8A2	ERG	DNAL4	GALNT2	KLB	FCER1G	EMID1	JMJD2B	FLJ40142	E2F3	CYB561D2
GAB1	DNAJB1	DTX3L	COPZ2	ERMAP	DNMT3L	GANAB	KREMEN2	FCGR1A	EMILIN3	KCNN3	FLRT1	EDC4	CYB5R1
GALNT3	DNASE2	DUS1L	CPEB1	ESAM	DNTT	GAS1	KRI1	FCGR3A	EMX1	KCTD3	FMN2	EEF1A2	CYP4V2
GBX2	DOK1	ECE1	CPEB3	EVI1	DOK4	GAS8	KRT8P12	FEZ1	EMX2	KEAP1	FRY	ELAVL4	DBX2
GCSH	DOK3	ECGF1	CPNE6	EYA2	DQX1	GATAD2A	LCAT	FGD2	EMX2OS	KHDRBS1	FXYD6	ENC1	DCTD
GDF9	DPY19L1	EFEMP2	CREBL2	F2R	DSCR4	GJA7	LGMN	FGF1	EPB41L4A	KHSRP	FYN	ENO2	DDIT4L
GDPD1	DPYD	EGLN2	CREG1	F2RL1	DSCR8	GLG1	LIF	FGL2	EPM2A	KIAA0195	GAB1	EPB41L1	DENND2A
GINS2	DRAM	EHBP1L1	CRHBP	F3	DUSP13	GLI2	LOC407835	FGR	ERBB2IP	KIAA1267	GABBR1	EPHA10	DENND2D
GINS3	DSE	EIF4G1	CRYM	FAM108C1	DUSP2	GLT25D1	LRFN4	FHL1	ERBB4	KIAA1553	GAL3ST3	EVI5L	DERL2
GLCCI1	DTX3L	ELF4	CSF3R	FAM124B	DUSP7	GNA11	LRIG1	FIBIN	ESRRG	KIAA1958	GATM	EVL	DES
GNG2	DUSP1	ELL	CSRP1	FAM135A	DUSP9	GNB2	LRP10	FMN2	EXPH5	KIF15	GATS	F12	DHX58
GNG4	DYRK3	EMILIN1	CTSH	FAM91A1	E2F1	GNL1	LRRC8A	FNDC4	EYA2	KIF1B	GCSH	FAM110A	DIRAS3
GPR17	ECGF1	EML3	CTSS	FAS	EDG4	GPC1	LSR	FOLR2	FAM107A	KIFC1	GDAP1	FAM115A	DKFZP586H2123
GPR19	ECM2	EMP3	CTSZ	FBXL3	EFNA3	GPR172A	LTA	FOXJ1	FAM123A	KLHL25	GDAP1L1	FAM125B	DNAH9
GPR23	EEA1	ENG	CX3CR1	FBXO22	ELA2A	GPR177	LTBP3	FPR1	FAM5B	KPNB1	GDI1	FAM131B	DNAJB1
GPR85	EFEMP1	EPHB4	CXorf9	FBXO36	ELA2B	GRAP	LTBP4	FXYD1	FAM81A	KRI1	GFAP	FAM134A	DNALI1
GPSM2	EFEMP2	ESM1	CYB5R1	FEZ2	ELOVL3	GSS	LYL1	FXYD6	FAM98C	LAPTM4B	GLDC	FAM57B	DOK1
GRAMD2	EHD2	ETS1	CYBA	FGF1	EPHA1	H6PD	M6PRBP1	FYN	FAT3	LAS1L	GNG2	FAM65A	DOK3
GRB14	EIF1	EVC2	CYBASC3	FGF2	EPHB6	HDAC1	MAP2K2	GAL3ST3	FBXL7	LIG1	GNG7	FAM77C	DOK5
GSPT2	ELF4	F11R	CYBB	FGFR3	EPS8L1	HDAC7A	MAP3K11	GALNTL2	FGF1	LIMA1	GPM6A	FAM89B	DPP4
GSTA4	ELK3	FADD	CYP2J2	FLI1	ERBB3	HDGF2	MAP3K7IP1	GATM	FGFR3	LMNB1	GPM6B	FASN	DPY19L1
GSX2	ELMOD2	FAH	CYP7B1	FLJ11171	ESPN	HEATR2	MAPK12	GFAP	FLJ22167	LMNB2	GPR116	FBXL16	DPYD
GYG2	EMILIN1	FAM105B	DAAM2	FLJ14213	ESX1	HEG1	MAPK4	GGTA1	FLJ23834	LOC152485	GPR123	FBXO41	DRAM
H2AFV	EMP1	FAM114A1	DAO	FLJ20035	F10	HES1	MAPKAPK2	GGTLA1	FLJ31568	LOC285636	GPR17	FEN1	DRG2
HAND2	EMP3	FAM129A	DAPK2	FLJ31033	F11	HNRNPA2B1	MARVELD2	GHRL	FLJ33360	LOC91431	GPR56	FHOD3	DSE
HAT1	ERO1L	FAM134C	DAPP1	FLVCR2	F2	HNRNPU	MATN2	GIMAP4	FMN2	LRIG1	GPRC5B	FLJ33790	DTX3L
HDC	F11R	FAM20A	DBC1	FMO4	F7	HNRPAB	MED16	GIMAP5	FNBP1L	LRP5	GRIA2	FLJ37078	DUSP6
HES5	F13A1	FAM38A	DEF6	FPGT	FAM128B	HNRPUL1	MGC4655	GIMAP6	FOXJ1	LRP6	GRIA3	FOXK2	DYNLT3
HESX1	FAH	FAM43A	DENND1C	FSTL1	FAM26A	HOMER3	MIDN	GIPR	FXYD1	LRRC45	GRID1	FOXRED2	DYRK3
HFM1	FAM114A1	FBLIM1	DENND3	FZD4	FAM77C	HSPA5	MKL1	GJA4	GABRG1	LRRC8D	GRIK4	FREQ	ECGF1
HILS1	FAM122B	FBN1	DEPDC6	GALNT3	FAM83A	HSPD1	MKNK2	GLIS3	GAS2L1	LRRN1	GRM3	FSD1	ECHDC2
HK2	FAM129A	FBXL11	DHRS3	GALNT4	FAM83B	IGFBP2	MPST	GNG7	GHRL	LSM7	GSG1L	FXR2	EDEM2
HN1	FAM139A	FCGRT	DHRS9	GAN	FAM83E	IKBKB	MUC1	GPBAR1	GJA1	MAGED4B	GSTA4	FXYD6	EFEMP1
HOXA10	FAM26B	FES	DIO2	GATM	FAM83F	IL17RD	MYC	GPM6A	GKAP1	MAP3K7IP1	GTF2I	GABBR2	EFEMP2
HOXA13	FAM86B1	FGD5	DKFZP564O0823	GBA3	FAM83H	IL1RAP	NAV2	GPM6B	GLI2	MCM3	HABP4	GAK	EHD2
HOXA2	FAS	FHL3	DKFZP586H2123	GBP1	FAM9B	ILF3	NBEAL2	GPR109A	GLIPR1L2	MCM7	HEPACAM	GBF1	EMILIN1
HOXA5	FBLN5	FHOD1	DKK3	GBP3	FBXL21	INOC1	NCLN	GPR116	GMPR	MCM8	HES5	GDAP1L1	EMILIN2
HOXA7	FBP1	FILIP1L	DNAJA5	GBP4	FGA	INPPL1	NFKBIA	GPR12	GPR125	MDC1	HES6	GDPD5	EMP1
HOXA9	FBXO32	FKBP15	DOCK8	GCA	FGB	IPO4	NOG	GPR123	GPR37L1	MED1	HEY2	GFOD2	EMP3
HOXC9	FCER1G	FKBP9	DPEP2	Gcom1	FGD1	IPO9	NR1H2	GPR151	GPR75	MED12	HIGD1B	GIT1	ETHE1
HOXD10	FCGBP	FLI1	DUSP22	GIMAP2	FGF19	ITFG3	NR2F6	GPR25	GPRC5B	MED24	HIP1R	GNA11	ETV7
HOXD11	FCGR2A	FLII	DYNC1I1	GIMAP6	FGFR4	ITGA7	NUCB1	GPR37L1	GRAMD1C	METRN	HMP19	GNAZ	EVC
HOXD13	FCGR2B	FLJ11151	DYNLRB2	GJA1	FGG	ITGB8	NUDT4	GPR62	GRAMD3	METTL3	HNT	GNB1	EVC2
HOXD3	FCGRT	FLJ20273	EAF2	GLI2	FLJ20254	ITPA	NUP214	GPR75	GRIK1	MEX3A	HOPX	GNG2	EYA2
HOXD9	FER1L3	FLJ22662	EBI3	GMPR	FLJ21075	JAG1	OPA3	GPR78	GRIN2C	MGC16824	HSDL1	GNG4	F13A1
HRASLS	FES	FLJ36031	ECHDC3	GNA12	FLJ25801	JUB	OSGIN2	GPR92	GRM1	MGC27345	ID4	GOT2	F3
HSDL1	FLJ20273	FLNA	ECHS1	GNA13	FLJ32658	KCTD5	OXA1L	GPRC5B	GSG1L	MGC33846	IGSF11	GPR161	FABP5
HYDIN	FLNA	FLNC	EDG1	GNAI3	FLJ33790	KEAP1	PDE8B	GRAMD3	GSTM5	MIDN	IL17D	GPRIN1	FABP7
ICA1	FLNC	FMNL1	EFHD1	GPR137B	FLJ34047	KIAA0082	PDLIM2	GRIA2	GZF1	MNS1	ITPK1	GPS1	FAH
IDH1	FN1	FN1	EFHD2	GPR37L1	FLJ35767	KIAA0152	PGF	GRIA3	HEATR4	MORC2	JAKMIP2	GRIPAP1	FAM114A1
IFT81	FNDC3B	FNDC3B	ELOVL7	GPR65	FLJ35848	KIAA0495	PGLS	GRIK1	HEPACAM	MPST	KBTBD6	GRK6	FAM129A
IGSF5	FOSL1	FOSL2	EMB	GRAMD3	FLJ40504	KIAA1542	PGPEP1	GRIK4	HERC6	MSL2L1	KBTBD7	GRLF1	FAM26B
ILF2	FOSL2	FPRL2	EMX2	GYG2	FOXA1	KIF13B	PIH1D1	GRIN2C	HES1	MYCN	KCNA2	GSK3A	FAM86B1
IMPACT	FPRL2	FSTL1	ENPP2	HADHB	FOXA2	KIF7	PITPNC1	GRM3	HIF3A	MYEF2	KCNC1	GTF3C1	FAM86C
ING3	FSTL1	FTL	ENPP4	HAO1	FOXP4	KPNB1	PLCB3	GSG1L	HNT	MYO10	KCND2	GTSE1	FAS
IQCH	FTL	FTSJ2	ENPP5	HAT1	FOXRED2	KRI1	PLCD3	HBB	HOPX	MYST3	KCNIP1	HABP4	FBLN5
IRAK1BP1	FTMT	FUCA1	EPB49	HEPACAM	FTCD	LAMA5	PLEC1	HCK	HRASLS5	NASP	KCNJ10	HAGH	FBXO17
JMJD2D	FUCA2	FUCA2	EPHX2	HERC5	FTSJ1	LAMB2	PLOD1	HCST	HRSP12	NAT11	KCNJ16	HARS	FBXO32
KCND2	FZD7	FURIN	EPS15	HERC6	FXYD2	LAMC1	PLXNB2	HEPACAM	HSD17B14	NAV2	KCNN2	HCFC1	FCGBP
KIAA0895	GADD45A	FUT4	EVI2A	HES1	FXYD4	LASP1	POLDIP3	HEYL	HSD17B6	NBPF3	KCNQ2	HCN3	FCGR1A
KIAA1009	GADD45B	FXYD5	EVI2B	HHEX	G6PC	LASS5	POLRMT	HHLA3	HVCN1	NBR1	KHDRBS3	HD	FCGR2A
KIAA1257	GALK1	GAL3ST4	EXPH5	HIF1A	G6PD	LDLRAD3	PPP1R13L	HIGD1B	HYDIN	NCAPD2	KIAA0174	HDGF2	FCGR2B
KIAA1345	GALM	GALM	F5	HNMT	GABRG3	LEMD2	PRAF2	HLA.DMB	ICA1L	NCAPH	KIAA0644	HECW1	FCGR3A
KIAA1505	GALNT2	GALNT2	F8	HPR	GARNL4	LIG1	PRKACA	HLA.DOA	ID4	NCOA6	KIAA1409	HERC2	FCGRT
KIAA1546	GALNT5	GALNT5	FAH	HPS5	GATA1	LMAN2	PRKD2	HLA.DPA1	IFI44L	NDE1	KIAA1549	HES4	FER1L3
KIAA1549	GBE1	GANAB	FAM105A	HSD17B6	GATA2	LMNA	PRRX1	HLA.DRA	IFT140	NES	KIAA1688	HGS	FES
KIAA1712	GBP1	GCNT1	FAM113B	HSDL2	GCNT3	LMNB2	PRSS23	HLA.DRB5	IL17D	NEU4	KIAA1958	HIF1AN	FGF1
KIAA1799	GBP2	GLT25D1	FAM19A4	HVCN1	GDF3	LMO2	PVR	HNT	IQCK	NFATC3	KIF19	HK1	FHL3
KIAA1958	GBP5	GLT8D4	FAM26F	ICAM2	GDF6	LOC162073	RAB3IL1	HOPX	IQUB	NFIA	KLF15	HMGB3	FJX1
KIF15	GCLM	GM2A	FAM50B	IDH1	GDPD5	LONP1	RARA	HSD17B14	ITGB8	NFIB	KLHDC8A	HMGCR	FKBP10
KIF18A	GCNT1	GMPPA	FAM78A	IFI44	GFI1B	LRFN3	RASD1	HSPB2	ITPKB	NFIX	KLHL4	HMGCS1	FKBP11
KIF9	GDF15	GMPPB	FAM79A	IFI44L	GFRA1	LRP1	RAVER1	HVCN1	KBTBD4	NFKBIL1	LAPTM4B	HN1	FKBP5
KLHL23	GEM	GNAI2	FAM7A1	IFIH1	GGT1	LRP10	REEP6	ID4	KCNA2	NKIRAS2	LASS4	HNRNPA0	FKBP9
KLHL7	GFPT2	GNL1	FAM82A	IL17RB	GJB7	LTBP3	RELA	IGHD	KCNJ10	NOLA1	LHFPL3	HNRPD	FKBP9L
KLRC3	GGCX	GPNMB	FAP	IL33	GLRA3	M6PRBP1	RELT	IGSF11	KCNJ6	NONO	LHFPL4	HNRPH3	FLJ11286
KLRG1	GLB1	GPR124	FBP1	IMPA1	GNB3	MAML1	RGL3	IGSF6	KCNN2	NOTCH1	LINGO1	HNRPK	FLJ20273
LAPTM4B	GLIS3	GRN	FBXO2	IMPACT	GPC3	MAN2B1	RGS19	IL17D	KCTD1	NR2F1	LIPE	HNRPM	FLJ20699
LEPROTL1	GLRX	GSN	FGD2	IQCG	GPHA2	MAP2K3	RIN3	IL18BP	KIAA0556	NUMA1	LMO1	HPCA	FLJ21963
LIPT1	GNG12	H2AFJ	FGD4	IQCK	GPR68	MAP4	ROM1	IL33	KIAA0644	NUP133	LMTK3	HPCAL1	FLJ22662
LMO1	GNS	HAPLN3	FGD6	IRAK4	GPRIN2	MBD3	RPL10	IL8RB	KIAA0828	NVL	LOC152485	HR	FLNC
LNX1	GPR132	HCFC1	FGF1	ITGA6	GPX2	MCAM	RPL13A	IRF9	KIAA1505	NY.SAR.48	LOC285382	HSP90AA1	FMOD
LOC129881	GPR84	HCLS1	FGF20	ITGAV	GRB7	MCC	RPL28	ITGAM	KIAA1737	OLIG1	LOC387856	HSP90AB1	FNDC4
LOC130940	GPRC5A	HDAC7A	FLI1	ITGB8	GRM2	MCL1	RPL3	ITGAX	KIF21A	OLIG2	LOC388419	HSP90AB6P	FOSL2
LOC136288	GYS1	HEG1	FLJ10986	ITPKB	GSTA2	MCOLN1	RPL7A	ITM2C	KLF15	PA2G4	LOC389073	HSPA12A	FPR1
LOC137886	HAVCR2	HEXB	FLJ11151	JAK2	GSTA5	MDK	RPL8	ITPKB	KLF9	PALB2	LOC402573	ILF3	FSTL1
LOC200383	HEXA	HGSNAT	FLJ12993	KCNJ8	GYLTL1B	MED16	RPLP0	JAKMIP2	KLHDC1	PARD3	LOC55565	IMMT	FUCA2
LOC219854	HEXB	HIC1	FLJ20581	KCNMB1	GYPB	MEGF8	RPS15	KCNA2	KLHDC9	PARP1	LPHN3	INA	FZD7
LOC285382	HFE	HLA.B	FLJ21438	KCNN3	GYPE	MEIS1	RPS2	KCNC1	KLHL25	PATZ1	LRP1B	INCENP	G0S2
LOC389073	HIG2	HLA.E	FLJ22662	KCTD12	HAND1	MEPCE	RPS28	KCNIP1	KLHL26	PAXIP1	LRP4	INTS1	GADD45A
LOC400590	HLA.A	HLCS	FLJ37464	KIAA0828	HAR1A	METRN	SAMD11	KCNJ10	KNDC1	PCDHGC3	LRRC3B	JPH3	GADD45B
LOC400657	HLA.C	HLX	FLJ45803	KIAA1033	HAS1	METTL7B	SBNO2	KCNJ2	LFNG	PCGF2	LRRC4B	KATNB1	GALM
LOC401397	HLA.F	HMHA1	FLT3	KIAA1345	HBE1	MGC15523	SCAMP2	KCNK13	LGI1	PDE9A	LRRC4C	KCNC1	GALNT2
LOC441054	HMOX1	HSP90B1	FMO2	KITLG	HBG2	MGC40499	SCAMP4	KCNMB1	LGI4	PEO1	LRRN1	KCNIP2	GATM
LOC63920	HPS3	HSP90B3P	FRMPD4	KLHDC9	HCN3	MID1	SCARF2	KIAA0644	LGR6	PERQ1	LRRTM1	KCNK12	GBP1
LOC81691	HRH1	HSPA4	FUCA1	KLHL5	HMGA1	MIDN	SEC14L2	KIAA1026	LHFP	PHF17	LRRTM2	KCNN1	GBP2
LRGUK	HSPA5	HSPA5	FXYD1	LACE1	HOOK1	MLL4	SEMA3F	KIAA1274	LIFR	PHF19	LRRTM3	KCNQ2	GBP5
LRP2BP	HSPA6	HTRA3	FYB	LAMP2	HPCAL1	MMP14	SEMA4B	KIAA1539	LIX1	PHF2	LSAMP	KCTD17	GDF15
LRRC34	HSPB1	ICAM1	GABARAPL1	LAP3	HPN	MOV10	SERPINA3	KLHDC8A	LMO3	PHGDH	LUZP2	KCTD2	GDPD2
LRRC51	IBSP	IER3	GABARAPL3	LATS2	HSH2D	MPDU1	SERTAD1	LAMA2	LMOD1	PHLPP	MAGI2	KHK	GGCX
LRRN1	ICAM1	IFI30	GABRA2	LCP2	HTR3A	MRC2	SFN	LCE1A	LOC129881	PLEKHH3	MAP2	KHSRP	GGN
MAD2L1	IFI30	IFITM2	GABRG1	LCTL	HYAL1	MSN	SH3BP1	LCE1F	LOC388135	PLXNB1	MAPK8IP1	KIAA0226	GIMAP2
MAGED1	IFITM2	IFNAR1	GCA	LEF1	HYOU1	MTHFD1	SHB	LDHAL6B	LOC4951	PNN	MAPT	KIAA0284	GLB1
MAGEF1	IFITM3	IFNGR2	GCLC	LGR6	ICAM4	MYO1E	SHFM3P1	LFNG	LOC643641	POLDIP3	MARCKS	KIAA0317	GLRX
MAGI2	IGFBP7	IGF2R	GDF10	LHFPL1	ICEBERG	MYO9B	SIX4	LGALS9	LPIN2	POLR2F	MARCKSL1	KIAA0408	GMFG
MAK	IKIP	IGFBP2	GGTA1	LINCR	IGF2BP1	NAP1L4	SKIV2L	LGI4	LPPR4	POLR3GL	MASP1	KIAA0515	GNA12
MAP1D	IL10RA	IGFBP4	GHR	LIPG	IGFBPL1	NASP	SLC12A4	LILRA4	LRP4	POMT2	MATN2	KIAA1543	GNG12
MAP2	IL13RA1	IKBKE	GHRL	LMBR1	IGLV2.14	NBPF15	SLC16A9	LILRB2	LRRC16	PPM1G	MATR3	KIAA1549	GNG5
MAP3K1	IL15	IKZF1	GIMAP1	LMBRD1	IL11	NBPF3	SLC20A2	LILRB4	LRRC43	PPP1R10	MCF2L	KIAA1688	GPR84
MARCKS	IL15RA	IL10RB	GIMAP2	LOC158381	IL23R	NCAPG2	SLC25A1	LIX1	LRRC48	PPP1R14B	MEGF11	KIAA1727	GPX1
MARCKSL1	IL1R1	IL13RA1	GIMAP4	LOC388335	IL2RG	NCLN	SLC26A6	LMOD1	LRRC51	PRKD1	METRN	KIAA1920	GSTK1
MATN4	IL1R2	IL16	GIMAP5	LOC401152	INA	NCSTN	SLC35E1	LOC126075	LRRC56	PRPF38A	MGC42105	KIAA1957	GYS1
MED17	IL1RN	IL17RA	GIMAP7	LOC401397	INHBE	NDE1	SLC44A2	LOC150763	LYNX1	PRPF6	MGC52110	KIF21B	HAMP
MEGF10	IL2RA	IL2RB	GIMAP8	LOC90826	IRF4	NEK6	SLC6A8	LOC338328	LYPD6	PRR14	MMD2	KIF26A	HCST
MEGF11	IL4I1	IL4I1	GJA1	LPPR4	IRX4	NES	SLC7A5	LOC342897	MAB21L1	PRTG	MMP16	KIF3C	HEATR2
METTL9	IL4R	IL4R	GJB6	LRRC17	IRX6	NFIC	SMAD6	LOC388419	MAEL	PSAT1	MPPED2	KIF5C	HEBP1
MEX3A	IL6	IMPDH1	GLDN	LRRC34	ISL1	NFKBIB	SMAD9	LOC389073	MAP6	PSMF1	MRFAP1	KLC1	HEBP2
MEX3B	IL6R	INPPL1	GMFG	LRRC8C	ISX	NID1	SMOX	LOC643641	MASP1	PTCH1	MRFAP1L1	KPNA2	HEXA
MGC12966	IL7R	ITGA4	GNGT2	LXN	ITGB1BP3	NOLA1	SNAI1	LPPR4	MAST4	PTPN13	MUM1	KPNA6	HLA.A
MGC33212	IL8	ITGA5	GPC5	LYPLA1	ITGB7	NOTCH1	SNF1LK	LRP3	MDM1	PTPRZ1	MYH7	L1CAM	HLA.B
MGC42090	INCA	ITGAL	GPR143	MAOA	ITIH3	NPEPL1	SPNS1	LRRC25	MED29	PUNC	MYO10	LARGE	HLA.C
MGC42105	IQGAP1	ITGB1	GPR37	MAOB	KCNA7	NRM	SPPL2B	LRRC29	MED9	RAF1	MYST2	LETM1	HLA.DMA
MIS12	IRF1	ITGB2	GPR62	MAP1LC3C	KCNG3	NY.SAR.48	ST6GALNAC4	LRRC4B	MEOX2	RBM10	MYT1	LHFPL4	HLA.DMB
MLF1	ISG20	ITGB3	GPR92	MAP2K1IP1	KCNK12	ORMDL3	STAT5A	LRRC4C	METTL7A	RCC2	NACAD	LINGO1	HLA.DPA1
MLF1IP	ITGA3	ITGB5	GPX1	MAP4K3	KCNK3	OSBPL6	STK11	LST1	MGC39715	RELA	NALCN	LMNB2	HLA.DPB1
MLH1	ITGA5	JUNB	GRAMD1B	MARVELD3	KCNK6	OTUD7B	SULF2	LTC4S	MMP28	REPIN1	NANOS3	LMTK2	HLA.DRA
MND1	ITGB2	KCNK6	GRIN2C	MATN2	KEL	P4HB	SURF6	LY6G5C	MOSC2	RFC1	NAV1	LOC130074	HLA.DRB5
MNS1	ITGB3	KCNQ1	GRM1	MATN3	KIAA1086	PACSIN3	SUSD2	LYNX1	MPL	RGL2	NCALD	LOC283871	HLA.E
MOBKL2B	ITGB4	KCTD11	GRM5	MCC	KIAA1486	PAF1	SYDE1	MAOB	MPPED2	RGMA	NCAM1	LOC407835	HLA.F
MORN3	ITPKC	KDELC2	GSN	MDM1	KIAA1543	PCDHGC3	TAPBP	MAP1A	MTERFD3	RHOBTB3	NCAN	LOC55565	HLA.G
MYT1	JUB	KDELR2	GSTM3	MEGF10	KIAA1984	PDGFA	TBC1D22A	MAP1LC3A	MTMR3	RING1	NDRG2	LRCH1	HMOX1
NAT2	JUNB	KIAA0323	GSTM5	MEOX2	KIF21B	PDIA3	TENC1	MAP6	MYBPC1	RNF40	NDRG4	LRFN2	HPS3
NBLA00301	KDELC2	KIAA0495	HAO1	MESDC2	KLC2	PDIA4	TFEB	MAPK8IP1	MYH7B	RP13.122B23.3	NEU4	LRFN3	HRASLS3
NCALD	KDELR2	KIAA1542	HAVCR2	METAP2	KLF1	PDIA6	TGFB1	MASP1	MYO5C	RP5.1077B9.4	NIP30	LRFN4	HRH1
NEB	KIAA0040	LAMB1	HCLS1	METTL7A	KLHL17	PDPN	TGFB1I1	MFSD2	NCAN	SAFB2	NKX2.2	LRP8	HS3ST3B1
NEK2	KIAA0247	LAMC1	HCST	METTL8	KLK1	PEPD	TICAM1	MFSD7	NCOA1	SALL1	NLGN1	LRRC20	HSPA5
NEK4	KIAA1754	LAMP1	HEBP1	MFAP3L	KLK10	PGLS	TIMP3	MGC20983	NDP	SALL2	NLGN3	LRRC4	HSPA6
NKX2.2	KIAA1949	LAPTM5	HEPH	MGAT4A	KLK11	PHC2	TINAGL1	MGC33846	NDRG2	SALL3	NOL4	LRRC47	HSPB1
NSUN7	KLF6	LASS2	HERPUD1	MGC13057	KLK13	PHF19	TJP2	MGC42105	NDRG4	SAP130	NOTCH1	LRRC62	HVCN1
NUDT1	LAIR1	LBA1	HHAT	MGST2	KLK8	PIP5K1A	TM9SF1	MLC1	NEK11	SARM1	NOTCH4	LRRC8B	IBSP
NUDT12	LAMP2	LCP1	HHATL	MOSC2	KRT12	PLAT	TM9SF4	MMD2	NELL2	SCAP	NOVA1	LSM4	ICAM1
NUPL2	LAPTM4A	LCP2	HHEX	MPP5	KRT13	PLCE1	TMC6	MMRN2	NFIA	SDCCAG10	NOVA2	M.RIP	ICAM3
NXPH1	LAPTM5	LDHA	HIGD1A	MRO	KRT14	PLCG1	TMEM109	MRAS	NFIX	SEMA6A	NPAS3	MAD1L1	IDUA
NXT2	LATS2	LEPRE1	HLA.DMA	MRPL19	KRT15	PLEKHA4	TMEM150	MRO	NHSL1	SETD5	NPDC1	MADD	IFI30
ODC1	LCP1	LHFPL2	HLA.DMB	MSN	KRT16	PLEKHG2	TMEM161A	MRVI1	NPAS3	SETDB1	NPPA	MAGI1	IFITM2
OIP5	LDHA	LIMK2	HLA.DPA1	MTM1	KRT17	PLOD3	TMEM63A	MS4A7	NPHP1	SF3B2	NRXN1	MAP1B	IFITM3
OMG	LEPREL1	LMAN2	HLA.DPB1	MTUS1	KRT23	PLXNB2	TOB2	MT3	NPNT	SFRS1	NRXN2	MAP1S	IFNAR1
OPCML	LGALS1	LMNA	HMGCLL1	MYBPC1	KRT33A	POFUT1	TRABD	MYH7	NPY2R	SHD	NTNG2	MAP2K2	IFNGR2
ORC6L	LGALS3	LNPEP	HMHA1	MYCT1	KRT34	POMT2	TRIM27	NACAD	NR2E1	SLC16A9	NTRK2	MAP7D1	IGFBP2
OVOS2	LGALS3BP	LOC116236	HNMT	MYO5C	KRT37	POU3F2	TRIM47	NANOS3	NR3C2	SMAD1	NTRK3	MAPK12	IGFBP5
PAFAH1B3	LHFPL2	LOC26010	HRASLS3	MYO6	KRT5	PPM1G	TRIP10	NAPSA	NRG3	SMARCA4	NXPH1	MAPK8IP1	IGFBP7
PARP11	LIF	LOC728378	HRASLS5	NAT2	KRT6A	PPP1R14B	TRMT1	NCALD	NRL	SMARCA5	OLFM2	MAPK8IP2	IKIP
PARP8	LILRB2	LOC93349	HRSP12	NBN	KRT6C	PRKCSH	TRPC4AP	NCAM1	NTRK3	SMARCC1	OLIG1	MAPT	IL13RA1
PASK	LILRB3	LOX	HS3ST4	NDP	KRT7	PRKD2	TSC22D4	NCAN	NTSR2	SMARCC2	OLIG2	MARCKSL1	IL17RC
PBK	LIMS1	LOXL1	HSD11B1	NEK11	KRT79	PRPF31	TXN2	NDRG2	OLFM2	SMC3	OMG	MARK2	IL1RAP
PBRM1	LITAF	LOXL2	HSPB2	NFE2L2	KRT8	PSMF1	TXNRD2	NDRG4	OLFM4	SOX11	OPCML	MARK4	ILK
PDE10A	LMAN1	LOXL3	HSPB8	NHSL1	KRT80	PTBP1	TYK2	NDST1	OPLAH	SOX12	OR7E91P	MAST1	INCA
PDGFRA	LMNA	LOXL4	HTR2B	NIPSNAP3A	KRT83	PTGFRN	UBA52	NEK11	OSBPL2	SOX2	PACRG	MAST2	IQGAP1
PGBD1	LOC221091	LRRFIP1	HTR7	NLRC3	KRT86	PTK7	UNC13D	NLGN3	OSBPL6	SOX21	PAP2D	MDH2	IRF2
PHF14	LOC441054	LSP1	HVCN1	NMI	KRTAP1.5	PTPN9	UPF1	NLRP3	OTOS	SOX4	PAPSS1	MED22	IRF7
PIGM	LOC493869	LTBP2	IFNE1	NOPE	KRTAP4.10	PTPRZ1	USF2	NME5	P11	SOX8	PATZ1	MED24	ISG20
PIH1D2	LOC93349	LTBR	IFNGR1	NOX4	KRTAP5.9	PTRF	USP20	NOTCH4	P2RY1	SOX9	PCAF	MEIS3	ITGA5
PLA2G4A	LOH11CR2A	LUM	IGF1	NPL	L1CAM	PTTG1IP	VCAN	NOVA1	P2RY14	SRRM2	PCBP4	MEX3D	ITGA7
PLD5	LOX	LYN	IKZF1	NPNT	L1TD1	PUS1	VMAC	NOVA2	PACRG	SSRP1	PCDH10	MFHAS1	ITGB2
PLEKHK1	LOXL2	LYPLA2	IL10RA	NR2E1	LAD1	PVRL2	WASF2	NPAS3	PAPLN	STK33	PCDH17	MGAT3	ITGB4
PLK4	LPP	LYZ	IL16	NSUN7	LCT	PYGL	WDR24	NPFFR1	PAQR6	SUV420H2	PCDH19	MKRN1	ITPKC
POLG	LPXN	M6PRBP1	IL18	NTSR2	LDB1	QTRT1	WNK4	NPPA	PAQR8	SUZ12	PCDH9	MLF2	JUNB
POLG2	LRP10	MAFB	IL28RA	NUDT12	LDLRAD1	RAB13	ZBTB7A	NRXN2	PARD3B	SYNE2	PCDHGC3	MLLT11	KCNE4
POLR1B	LRRC25	MALL	INPP4B	NXT2	LGR5	RAB34	ZC3H12A	NTN1	PAX6	TAF15	PDE4B	MMP15	KCNMB1
PPIL1	LRRFIP1	MAN1A1	IQCA	OAS1	LHX1	RABEP2	ZDHHC9	NTRK2	PBXIP1	TAF4	PDE6D	MN1	KCTD12
PPIL6	LSP1	MAN1C1	IQSEC2	OAS2	LIM2	RALGDS	ZFP36L2	NTRK3	PCAF	TAOK3	PDE9A	MPP2	KDELR1
PPM1E	LTF	MAN2A1	IRAK3	OGFRL1	LIN28	RBCK1	ZFYVE1	NTSR2	PCDH19	TARDBP	PEA15	MRFAP1	KDELR2
PPP2R2A	LY96	MAN2B1	IRF5	OLFM4	LL22NC03.75B3.6	RBM10	ZHX3	OLFM2	PCDH8	TCF12	PGAP1	MTMR9	KDELR3
PRMT6	M6PRBP1	MAP2K3	IRF8	OSBPL3	LLGL2	RBM19	ZNF317	OLIG1	PCDH9	TCF3	PHACTR3	MYBL2	KIAA0323
PROM1	MAFB	MAP3K11	ISCU	OSGIN2	LOC124220	RBM38	ZNF358	OLIG2	PDDC1	TCF4	PHLPP	MYCN	KIAA0409
PRPF38A	MAFF	MAP3K6	ITGA6	P2RY14	LOC129293	RELA	ZNF579	OMG	PEBP4	TCF7L1	PHYHIPL	MYH10	KLHDC8A
PRPSAP2	MAN1C1	MAP4	ITGAM	P2RY5	LOC130576	REPIN1	ZNF581	OR2T2	PER1	TGFBRAP1	PID1	NACAD	LAIR1
PRR6	MANBA	MAPK13	ITGAX	PALLD	LOC146325	REST	ZNF787	OR6M1	PGAM2	THOC2	PIK3C2B	NCDN	LAMA2
PSAT1	MAP3K6	MAPKAPK2	ITM2B	PALMD	LOC283871	RETSAT		OR7E91P	PHKG1	TIGD5	PIK3R1	NDRG3	LAMB2
PTPRO	MAPKAPK2	MARVELD1	ITPR1	PAQR8	LOC388323	RFXANK		OTOS	PHYHD1	TIGD7	PKNOX2	NDUFS2	LAP3
PTPRZ1	MCFD2	MBOAT5	JAK2	PARP9	LOC440087	RGAG4		OXT	PHYHIPL	TIMELESS	PLEKHB1	NEDD4L	LAPTM5
QKI	MCL1	MCL1	JAKMIP1	PDSS2	LOC441177	RHBDF1		P2RX2	PI16	TMEM79	PLLP	NEIL2	LATS2
RAB3C	METRNL	MFAP2	JDP2	PEPD	LOC441601	RHOJ		P2RY12	PIPOX	TOB2	PLP1	NELF	LCE1A
RAD51	MFSD1	MFI2	KCNJ1	PEX12	LOC51252	RHPN2		PACRG	PLA2G4C	TOP2A	PLXNB1	NETO1	LCP2
RAD51AP1	MGAT1	MFSD1	KCNJ3	PFKFB2	LOC541469	RIC8A		PADI2	PLA2G5	TOP2B	PLXNB3	NF2	LCTL
RAD9B	MMAA	MGAT1	KCNK1	PGGT1B	LRRC59	RING1		PCDH12	PLCH1	TPR	PMP2	NGFRAP1	LGALS1
RALYL	MMP14	MGAT4B	KCNS1	PHF11	LRRC62	RIPK1		PCDH17	PLEKHA7	TRIM24	PNMA2	NGRN	LGALS3
RASL11B	MMP19	MGC7036	KCTD12	PHKB	LY6D	RNF180		PEA15	PLEKHG1	TRIM33	PODXL2	NIPA1	LHFPL2
RBM13	MMP7	MICALL1	KCTD8	PHKG1	LY6E	RNF25		PEBP4	PLIN	TROVE2	POMT1	NKIRAS2	LIF
REEP1	MR1	MKNK1	KIAA0143	PI16	LY6G5B	RNF40		PEX10	PNMA2	TSPAN3	PPP2R2B	NLGN2	LILRB1
REV3L	MRCL3	MLKL	KIAA0513	PIGB	LY6G6C	RPN2		PGAM2	PON2	TTC14	PRKD1	NMNAT2	LILRB2
RFC3	MREG	MMP11	KIAA1189	PIGY	LY6K	RRBP1		PGDS	POU3F2	TTC28	PSD2	NOC2L	LILRB3
RFC4	MS4A4A	MMP14	KIAA1377	PIH1D2	LYPD3	RTEL1		PHACTR3	POU6F1	TTYH1	PTN	NOLC1	LIMS1
RFWD2	MS4A6A	MMP2	KIAA1598	PIK3C2A	LZTR1	RUFY1		PI16	PPARGC1A	TUFM	PTPRZ1	NOMO1	LITAF
RFX3	MSN	MOBKL2C	KIAA1622	PLA2G5	MAGEA10	S100A16		PLA2G4C	PPFIA1	TYK2	PURG	NPLOC4	LMNA
RFXAP	MSR1	MOV10	KIF6	PLEKHC1	MAGEA11	SC65		PLA2G5	PPM1K	U2AF1	QKI	NPTXR	LMO2
RIT2	MST150	MRC2	KIRREL3	PLEKHF2	MAGEA12	SCAMP4		PLEKHB1	PPP1R1B	UBTF	RAB3IP	NRXN2	LOC221091
RLBP1	MTMR11	MRCL3	KLHDC9	PLEKHG1	MAGEA4	SCAP		PLXDC1	PPP1R1C	UBXD7	RALGPS1	NUDC	LOC26010
RNF138	MUC1	MSN	KLHL2	PLSCR1	MAGEA5	SDC3		PLXDC2	PPP2R5A	UHRF1	RAP2A	ORAI2	LOC388335
RNF165	MVP	MTMR14	KLHL32	PLSCR4	MAGEA8	SDF2L1		PMP2	PRDM11	UNK	RAPGEF4	PACS2	LOC493869
ROPN1L	MYBPH	MVP	KLHL6	PMP22	MAGEA9	SDF4		PNMA2	PRDM16	UPF3B	RASSF2	PAFAH1B3	LOC541471
RP11.35N6.1	MYL9	MXRA5	KNDC1	PNPLA4	MAGEB2	SEC61A1		PPP1R1B	PRDM5	USP42	RBM4	PAK3	LOC93349
RPA3	NAGA	MXRA8	LAIR1	PON2	MAGEC1	SEMA4C		PPP2R2B	PRELP	VEZF1	RBM4B	PAK7	LOX
RPGRIP1L	NCF2	MYD88	LAT2	PPAP2B	MAGEC2	SEMA6A		PRAF2	PRODH	WDR68	RFTN2	PALM	LOXL1
RQCD1	NEXN	MYH9	LCN12	PPIC	MAP4K1	SEPN1		PRAM1	PSD2	WDR75	RFX4	PAQR4	LRP1
RSBN1L	NFKB1	MYL9	LDB3	PPP1R1C	MASP2	SERPINH1		PSD2	PTPRA	WDR79	RFXAP	PAQR9	LRP10
RSHL3	NFKBIA	MYO1E	LDHD	PRKCH	MAT1A	SETDB1		PTGDS	PTPRB	WHSC2	RHBDL3	PCBP4	LRRC25
S100B	NFKBIZ	MYO1F	LGALS9	PRMT3	MATK	SF4		PTN	PURG	XPO5	RIC3	PDCD11	LSP1
SALL3	NFYA	NADK	LGI1	PTGFRN	MAZ	SFRS15		PTPRZ1	PYGM	YBX1	RIT2	PDE2A	LTBP1
SAP30	NLN	NAGA	LGI4	PTPRC	MDGA2	SGSH		QKI	RAB37	ZBED3	RNF180	PDXP	LTF
SCFD2	NMI	NAGK	LHFPL1	PYGM	MGC102966	SH3PX3		RAMP1	RABL2A	ZBTB20	RNF20	PDZD4	LY96
SCN1A	NNMT	NCF4	LHPP	QPCT	MGC10981	SH3PXD2B		RASGRP3	RAET1G	ZBTB39	ROBO4	PFDN2	LYN
SCN3A	NOD1	NCKAP1L	LILRA1	RAB10	MGC13053	SIPA1L1		RASSF2	RAGE	ZC3HC1	RP11.35N6.1	PGAM1	M6PRBP1
SCN9A	NOD2	NCLN	LILRA2	RAB23	MGC16703	SLC12A4		RBM22	RANBP3L	ZKSCAN2	RP5.1054A22.3	PGBD5	MAFF
SCRN3	NOPE	NECAP2	LILRA4	RAB31	MGC23270	SLC12A9		RCC1	RASA4	ZNF100	RTKN	PGS1	MAN1C1
SCUBE2	NPC2	NFATC3	LILRB1	RAB7L1	MGC29506	SLC13A2		REEP2	RASGRP1	ZNF193	RUFY3	PIK3R2	MAOB
SCYL3	NRP1	NFE2L1	LMBRD1	RAB9A	MGC45491	SLC25A25		RFTN2	RASGRP2	ZNF212	RUNDC3A	PIN1	MAP3K6
SEMA5B	NRP2	NFE2L3	LMO3	RANBP3L	MGC5566	SLC27A1		RFX4	RAVER2	ZNF219	RUNDC3B	PIP4K2B	MAPBPIP
SENP7	NUAK2	NFKBIZ	LOC123688	RAP1A	MIXL1	SLC27A3		RGMA	RDH12	ZNF22	S100B	PITPNM1	MARCO
SENP8	NUPR1	NFYA	LOC130951	RASGRP3	MLANA	SLC2A4RG		RGS1	RDH5	ZNF227	SALL2	PITPNM2	MCC
SEPSECS	OGFRL1	NID2	LOC201229	RASL12	MLPH	SLC35A4		RHOB	REEP2	ZNF24	SALL3	PJA1	MCFD2
SEPT7	ORMDL2	NNMT	LOC388335	RBKS	MMP17	SLC35B2		RHOU	REEP5	ZNF271	SARM1	PNMA1	MCL1
SFRS10	OSBPL3	NOD1	LOC554202	RCBTB2	MNX1	SLC39A1		RNF151	RFTN2	ZNF318	SASP	PNMA6A	MDK
SFT2D3	OSMR	NPLOC4	LOC654346	RDX	MRGPRX3	SLC39A7		ROBO4	RFX2	ZNF326	SCAMP5	PODXL2	MEOX2
SGOL2	P2RY6	NR2F6	LPXN	RETSAT	MS4A3	SLC43A3		ROM1	RFX4	ZNF384	SCD5	POLA2	METRNL
SHD	P4HA1	NRP1	LRMP	RFX4	MSMB	SLC44A2		RSPH1	RGAG1	ZNF397	SCG3	POLDIP2	METTL7B
SIKE	P4HA2	NRP2	LST1	RGMA	MST1R	SLC9A8		RTBDN	RGAG4	ZNF398	SCHIP1	POLR2A	MFSD7
SIM2	PALLD	NTRK1	LTB	RGN	MSX2	SMAD1		RXFP3	RGMA	ZNF462	SCN3A	POLR3D	MGAT1
SLC16A14	PARP4	NUP98	LTBP1	RHPN2	MUC16	SMARCA5		S100A2	RGN	ZNF598	SCRG1	PPFIA3	MGC14376
SLC47A2	PARP9	OAF	LTC4S	RNF14	MUC5B	SMARCD2		S100B	RGS12	ZNF608	SEMA5A	PPIL2	MGC20983
SLITRK2	PBEF1	OAS3	LY86	RNF19A	MYB	SMG6		SCD5	RGS20	ZNF629	SEMA6A	PPM1G	MGST2
SMARCE1	PCSK5	OBFC2A	LYL1	RP11.151A6.2	MYEOV	SMO		SCIN	RGS9	ZNF660	SEZ6L	PPP1R14C	MICALL2
SMC2	PDIA4	OLFML3	MAN1A1	RP11.217H1.1	MYH2	SND1		SCN2B	RIBC1	ZNF696	SHC3	PPP1R7	MLC1
SNCAIP	PDK3	P2RX4	MAOA	RRM2B	MYH6	SNRP70		SCRG1	RIC3	ZNF74	SHD	PPP1R9B	MMAA
SNRPC	PDPN	P2RY6	MAP3K5	RTP4	MYL4	SOX2		SDS	RICS	ZNF775	SHF	PPP2R1A	MMP7
SOX11	PFKFB3	P4HA2	MAP7	S100A16	MYL7	SOX9		SEC14L2	ROBO2	ZRSR2	SHROOM2	PPP2R5B	MOXD1
SOX4	PGK1	P4HB	MAT2B	SAMD9L	MYLC2PL	SPARC		SERPING1	ROBO3	ZSWIM5	SIRT2	PPP2R5D	MR1
SOX5	PGPEP1	PABPC4	MBNL2	SBDS	MYLPF	SPRED2		SEZ6	RORB		SLAIN1	PQLC1	MRC2
SOX6	PI3	PANX1	MEF2C	SC5DL	MYO18B	SPRY1		SFXN5	RP4.692D3.1		SLC22A17	PREP	MRCL3
SPA17	PKM2	PARVB	MEGF10	SCGB1D1	MYOM3	SPRY4		SGEF	RSHL3		SLC24A3	PRG2	MSN
SPAG1	PLAU	PARVG	MERTK	SCGB1D2	MYPN	SRPX2		SH3BP2	RSPH1		SLC25A23	PRKAR1B	MSR1
SPAG8	PLAUR	PBEF1	METTL7A	SCP2	NANOGP1	SSFA2		SIGLEC10	RTDR1		SLC29A4	PSMB5	MST150
SPAST	PLEK2	PCBP1	MFSD4	SCRN3	NAT8	SSRP1		SIGLEC8	RUNDC3B		SLC35F1	PSMD3	MT1B
SPATA17	PLK3	PCNX	MGAT4C	SCYL2	NCAPH2	STARD3		SIRPB1	RYR1		SLC6A1	PTGES2	MT1E
SPATA4	PLOD2	PCOLCE	MGC20983	SDCBP	NDST4	STAT3		SLC11A1	SASH1		SLIT1	PTOV1	MT1G
SRBD1	PLP2	PCSK7	MGC39606	SEMA6D	NFKBIL2	STK19		SLC15A2	SCGB1A1		SLITRK2	PTPRN	MT1H
SRP72	PLSCR1	PDIA3	MGC45438	SEPSECS	NLE1	STK36		SLC1A3	SCGB1D1		SLITRK3	PVRL1	MT1JP
SRR	PLTP	PDIA4	MGC7036	SERPINB6	NLRP2	STK40		SLC20A2	SCGB1D2		SMARCD3	RAB11FIP3	MT1M
SRrp35	PMP22	PDIA5	MGST1	SFRP4	NLRP7	SYMPK		SLC22A17	SDPR		SORCS3	RAB15	MT1X
STIL	POLD4	PDIA6	MGST2	SGPP1	NOC4L	SYNCRIP		SLC24A4	SEMA6A		SOX11	RAB33A	MT2A
SUSD1	PPIC	PDPN	MGST3	SH3BGRL	NOS3	TACC3		SLC25A18	SERPINI2		SOX21	RAB35	MT3
TAF1A	PPP1R3B	PFN1	MICAL2	SLC15A2	NOTUM	TAGLN2		SLC2A5	SEZ6		SOX8	RAB3A	MTHFS
TAF1B	PRDX6	PGCP	MKNK1	SLC16A4	NOX5	TANC1		SLC34A3	SGEF		SPARCL1	RAB3C	MTMR11
TBX21	PRKAA1	PHLDB2	MLZE	SLC24A4	NR0B2	TAOK2		SLC35F1	SHROOM3		SPIN3	RAB40C	MVP
TCTEX1D1	PRO0132	PICALM	MPP1	SLC25A18	NR1H4	TBX2		SLC38A3	SIPA1L3		SPINK7	RABGGTA	MXRA8
THAP10	PROS1	PICK1	MPP7	SLC30A10	NRG4	TCF3		SLC39A12	SIRPA		SPSB4	RAD23B	MYBPH
THAP9	PRSS23	PIGS	MRAP	SLC35F5	NRIP3	TCHP		SLC43A2	SIRPB1		SRGAP3	RAD51L3	MYL9
THSD7A	PSCD4	PIGT	MRO	SLC38A3	NRTN	TEAD3		SLC4A4	SIRT3		ST8SIA5	RAI1	MYO1E
TIA1	PSCDBP	PIGW	MRVI1	SLC39A12	NTF3	TEGT		SLC6A1	SLC14A1		STMN4	RALGPS1	MYO1F
TIGD4	PTPN22	PIK3CD	MSRB2	SLC40A1	NUP188	TELO2		SLC8A1	SLC15A2		STX1B	RANGAP1	NAGLU
TIGD7	PTRF	PIWIL4	MTUS1	SLC44A3	NUP210L	TEP1		SLCO2B1	SLC1A2		SYT11	RAPGEF1	NCF1
TKTL1	PTX3	PLAU	MYBPC1	SLC46A3	NXF5	TGFB1I1		SLITRK3	SLC1A3		SYT17	RASGEF1C	NCF2
TMEM118	PYCARD	PLAUR	MYLK	SLC6A11	OBSCN	TGIF1		SLN	SLC20A2		TAOK3	RBM15B	NDFIP1
TMEM14B	PYGL	PLD2	MYO1F	SLC6A9	ODAM	TGIF2		SMARCD3	SLC22A5		TCEAL2	REEP1	NEK6
TMEM163	RAB13	PLEKHA4	MYOM1	SLC7A11	ONECUT2	THG1L		SMOX	SLC24A4		TCEAL5	RHOBTB2	NES
TMEM182	RAB20	PLEKHG2	MYRIP	SLFN12	OR3A2	TIE1		SNN	SLC25A18		TCF12	RIMS3	NFKBIZ
TMEM67	RAB27A	PLOD1	NAT2	SMAD1	OR51B5	TIMP1		SORBS1	SLC27A1		TCF4	RIMS4	NMI
TMPRSS5	RAB32	PLOD3	NAV3	SNTA1	ORM1	TM9SF1		SOX8	SLC27A5		THRA	RNF165	NNMT
TMSL8	RAB42	PLSCR3	NEBL	SNTB1	ORM2	TMED9		SPARCL1	SLC38A3		THTPA	RNF208	NOD1
TOP2A	RAB43	PLXNB2	NINJ2	SNX13	OSGIN1	TMEM115		SPINK7	SLC39A12		TMCC1	RNPS1	NOPE
TOP2B	RAC2	PLXND1	NLRP3	SNX3	OSTalpha	TMEM129		SPNS2	SLC41A1		TMEM108	RP11.35N6.1	NPC2
TOX3	RARRES3	PML	NME5	SOAT1	OTX2	TNC		SPRR1A	SLC4A4		TMEM121	RP13.122B23.3	NPL
TRAIP	RBMS1	PODNL1	NPC2	SOCS6	OVOL1	TNFRSF12A		SRGAP3	SLC6A1		TMEM145	RPS6KL1	NPNT
TRIM36	RCAN1	PODXL	NPL	SP100	OVOL2	TNFRSF19		ST5	SLC6A11		TMEM169	RTN2	NR2E1
TRMT5	RCN1	PPARG	NPTN	SP110	P2RX5	TNFRSF1A		STAB1	SLC6A12		TMEM178	RTN3	NSUN7
TSGA14	RDH10	PPIB	NRG3	SPAG1	PAGE1	TNIP2		STAC2	SLC7A10		TMEM58	RTN4R	NUDT22
TSPAN13	RELB	PPP1CA	NT5DC1	SPCS2	PAGE4	TNPO1		STMN2	SLC7A11		TMEM59L	RUNDC3A	OCIAD2
TTC21B	RETN	PRKCD	NTSR2	SPPL2A	PANX2	TOMM40		STMN4	SLC8A1		TMOD2	SAE1	OGFRL1
TTC29	REXO2	PRKCDBP	NUDT16P	SPRED1	PASD1	TOP1MT		SUMF2	SLCO1A2		TMPRSS5	SART1	OPLAH
TTC30B	RFTN1	PRKD2	NUDT18	SSFA2	PCLKC	TPR		SYT11	SLCO1C1		TNFRSF21	SBF1	OSBPL3
TYMS	RGS2	PROCR	OAT	SSPN	PCSK9	TRIB2		SYT17	SLMO1		TNIK	SBK1	OSMR
UBXD4	RHOC	PRSS23	OGDHL	STAM2	PDE2A	TRIM28		SYTL4	SMAD9		TNK2	SEMA4C	PARP9
UTP6	RHOH	PSCD4	OGFRL1	STAT1	PDXP	TRIM39		T	SMARCA2		TNRC4	SEMA6B	PARVG
VIPR2	RIN3	PSD4	OLR1	STON2	PGC	TRIM47		TBXAS1	SNCAIP		TRAF4	SEMA6C	PBEF1
WDR17	RNASE2	PSME4	OMD	STXBP3	PGLYRP2	TRIM56		TCEAL2	SNN		TRIB2	SFXN3	PCSK5
WDR77	RNASE3	PTAFR	OSCAR	SWAP70	PGLYRP4	TRIO		TCEAL7	SNTA1		TRIM9	SGSM2	PDGFA
WDR78	RNASE4	PTBP1	OSTF1	SYPL1	PIAS4	TRIOBP		TFEB	SOHLH2		TSC22D1	SGSM3	PDIA4
WFDC2	RNF135	PTGER4	OTOS	TAGAP	PIP5KL1	TRIP10		THTPA	SOX21		TSC22D4	SH2D3C	PDLIM4
XPO5	RP11.217H1.1	PTGIR	P2RY12	TANK	PKLR	TRIP11		TMCC3	SOX9		TSPAN12	SH3BP4	PDPN
YSK4	RRAS	PTPN6	P2RY13	TBC1D4	PKMYT1	TRIP6		TMEM127	SPACA5		TSPAN3	SH3BP5L	PDZK1IP1
ZBTB26	RUNX1	PTPN7	P2RY2	TC2N	PKN3	TROVE2		TMEM176A	SPATA1		TSPAN7	SHANK2	PEPD
ZBTB33	S100A10	PTRF	PALMD	TCEA1	PKP1	TRRAP		TMEM176B	SPEF1		TTC9B	SHC3	PGCP
ZBTB5	S100A11	PTX3	PAMCI	TFCP2L1	PKP2	TSSC4		TMEM178	SRPK3		TTLL1	SHD	PGLS
ZCCHC12	S100A3	PVR	PAOX	TFRC	PKP3	TTC23		TMEM38A	SSBP2		TTYH1	SHF	PHF11
ZFP1	S100A4	PVRL2	PAQR8	TGFB2	PLA2G10	TTLL4		TMEM58	ST5		TTYH2	SLC1A6	PHLDA3
ZFP37	S100A6	PWP2	PARVG	TIGD4	PLA2G12B	TTYH3		TMEM59L	STK33		TUB	SLC25A22	PI3
ZMYM4	S100A8	PXDN	PBXIP1	TJP1	PLA2G3	TUBB6		TMEM86A	STON2		TUBB2B	SLC25A44	PIGB
ZNF10	S100A9	PYGL	PC	TLK1	PLAC2	TXLNA		TMIE	STOX1		UBL3	SLC27A4	PLA2G2A
ZNF107	SAA1	RAB13	PCMTD1	TLR3	PLK1	TYK2		TNFAIP8L2	SUMF2		UNQ1887	SLC29A4	PLA2G5
ZNF117	SAA2	RAB27A	PCTP	TLR5	PNLIPRP2	U2AF1		TNFRSF10C	SYTL4		VASH1	SLC8A3	PLAU
ZNF138	SAMD4A	RAB42	PDCD4	TLR7	POLE	UACA		TNXB	TAS1R1		VAX2	SMARCA4	PLAUR
ZNF140	SAT1	RAB43	PDE1B	TM4SF18	POTE15	UGCGL1		TREM2	TEKT2		VSX1	SMG7	PLB1
ZNF165	SDC4	RAB8A	PDE6H	TMED7	POU5F1	UHRF1		TREML1	THRA		WASF3	SMPD3	PLEK2
ZNF167	SDCBP	RAC2	PEBP4	TMEM135	POU5F1P3	UNC45A		TRIM72	TIGD3		WNK3	SNF8	PLEKHA4
ZNF184	SERPINA3	RAI14	PEX5L	TMEM154	POU5F1P4	UPF1		TRIM9	TLE1		WSCD1	SNIP	PLEKHF1
ZNF19	SERPINB1	RASSF5	PFKFB2	TMEM156	PRAMEF2	USP4		TSC22D4	TMEM178		ZDHHC22	SNX26	PLEKHG1
ZNF20	SERPINB8	RBMS1	PHACTR2	TMEM16F	PRAMEF8	USP40		TTYH1	TMEM38A		ZFP2	SOX11	PLK3
ZNF207	SERPINE1	RCN1	PHF11	TMEM64	PRAP1	VAV2		TTYH2	TMEM47		ZFYVE20	SOX4	PLOD2
ZNF232	SERPING1	RCN3	PHYHD1	TMEM67	PRB2	VAV3		TYROBP	TMEM74		ZNF16	SPG3A	PLP2
ZNF235	SERPINH1	REEP4	PHYHIP	TMEM9B	PRDM7	VGLL4		USF2	TMIE		ZNF174	SPG7	PLS3
ZNF253	SERTAD1	RELB	PIK3CD	TMTC2	PRDM9	VIM		VSIG4	TMTC2		ZNF2	SPSB4	PLSCR1
ZNF273	SFT2D2	RFT1	PIK3IP1	TNFRSF10C	PRG2	WBSCR16		VSX1	TOB1		ZNF24	SPTBN2	PLTP
ZNF3	SGMS2	RGS19	PIP3.E	TNFSF10	PRIC285	WBSCR22		VWF	TOB2		ZNF285A	SREBF2	PMFBP1
ZNF300	SH3GLB1	RGS3	PIP5K1B	TNFSF13B	PRKACA	WDFY2		WDFY4	TP53BP2		ZNF287	SRPK1	PMP22
ZNF311	SHC1	RHOD	PIR	TOR1AIP1	PRKAR1B	WDR1		WNT7A	TRPM3		ZNF333	SSRP1	POLD4
ZNF323	SIGLEC7	RHOG	PLAGL1	TOR1AIP2	PROC	WDR46		ZBTB16	TSNAXIP1		ZNF34	ST3GAL2	POSTN
ZNF396	SIGLEC9	RIC8A	PLCG2	TRAF3IP2	PRODH2	WSCD1		ZMYND12	TSPAN3		ZNF41	ST8SIA3	PPCS
ZNF43	SLC10A3	RIN3	PLCH1	TRAF3IP3	PROZ	XPC		ZMYND15	TSPAN5		ZNF510	STIP1	PPIC
ZNF443	SLC11A1	RIPK1	PLCXD3	TRAM1	PRSS1	XPR1		ZSCAN1	TTPA		ZNF606	STK25	PPM1M
ZNF492	SLC15A4	RNASET2	PLD4	TRIM22	PRSS16	ZDHHC5			TXNDC6		ZNF624	STK32C	PPP1R3B
ZNF510	SLC16A10	RNF135	PLEK	TRIM5	PRSS2	ZFAND3			UBQLNL		ZNF649	STMN1	PQLC3
ZNF512	SLC16A3	RNF166	PLEKHB1	TRIM6	PRSS21	ZFP36L2			UGT2A1		ZNF711	STMN3	PRDX6
ZNF519	SLC24A6	RNF213	PLXDC2	TRIM6.TRIM34	PRSS3	ZGPAT			UPP2			STMN4	PRO0132
ZNF547	SLC2A1	RNH1	PNPLA4	TRIP4	PRSS7	ZHX3			USHBP1			STX1B	PROCR
ZNF571	SLC30A7	RNPEP	PNPO	TSPAN6	PRSS8	ZNF146			USP2			STXBP1	PSCD4
ZNF572	SLC35D1	ROR2	POMC	TTC30B	PSG4	ZNF211			VIL2			SUPT16H	PSCDBP
ZNF595	SLC35D2	RPS6KA1	PON3	TWF1	PSG6	ZNF217			VPS13D			SV2A	PSMB10
ZNF596	SLC35F5	RRAS	PPAP2A	TWSG1	PSG8	ZNF282			VSIG1			SYNGR1	PSMB8
ZNF606	SLC38A6	RUNX1	PPCS	UEVLD	PTGFR	ZNF498			VSX1			SYNGR3	PSRC1
ZNF620	SLC39A14	S100A11	PPM1K	USP45	PTK6	ZNF512B			VWA3A			SYT3	PTGFRN
ZNF649	SLC39A8	SAMSN1	PPP1R1A	USP8	PTPRU	ZNF513			WASF3			SYT7	PTN
ZNF670	SLC47A2	SC65	PPP2R2C	VCAM1	PVRL1	ZNF598			WDR16			TBCB	PTRF
ZNF675	SLC7A7	SCOTIN	PRAM1	VIL2	PVRL4	ZNF629			WDR49			TBCD	PTX3
ZNF678	SLPI	SDC1	PRKAG2	WDR51B	RAB25	ZNF696			WDR91			TCEAL5	PVRL2
ZNF680	SOAT1	SDF4	PRKCB1	WDR78	RAB3A	ZRSR2			WFIKKN2			TCF20	PYGL
ZNF681	SOCS3	SEMA3F	PRKCH	WNT7A	RAB3B	ZXDC			WFS1			TERF2IP	RAB20
ZNF682	SOD2	SEMA4C	PRNP	XAF1	RANGAP1	ZYX			YPEL3			THY1	RAB32
ZNF709	SP1	SEPT6	PROCR	XPR1	RARG				YTHDC1			TMCC2	RAB34
ZNF711	SP140	SERPINB1	PRR15	ZADH1	RBM35B				ZFYVE21			TMEFF1	RAB36
ZNF781	SPAG4	SERPINF1	PRRG1	ZFAND6	RBP4				ZHX3			TMEM118	RAB42
ZNF789	SPARC	SERPING1	PTAFR	ZFYVE21	RBP5				ZIC2			TMEM121	RARRES2
ZNF799	SPG21	SERPINH1	PTER	ZHX1	RCOR2				ZIC5			TMEM169	RARRES3
ZNF85	SPINK1	SH2B3	PTPLAD2	ZMPSTE24	REXO1				ZMAT1			TMEM28	RBMS1
ZNF92	SPOCD1	SH2D4A	PTPRB	ZMYM6	RGS14				ZMYND12			TMEM57	RBP1
ZNF99	SPP1	SH3GLB1	PTPRC	ZMYND12	RHAG				ZNF136			TNRC4	RCAN1
ZSCAN16	SPPL2A	SH3TC1	PYCARD	ZNF181	RHBG				ZNF181			TOP2B	RDH10
ZSWIM5	SPSB1	SHC1	PYDC1	ZNF217	RHD				ZNF287			TOX3	RDH5
ZZZ3	SQRDL	SHCBP1	PYGM	ZNF226	RHEBL1				ZNF333			TP53I11	RELB
	SQSTM1	SHKBP1	QDPR	ZNF323	RHOF				ZNF385			TPM3	REXO2
	SRD5A1	SIGLEC7	RAB37	ZNF521	RHOV				ZNF418			TRAP1	RGS1
	SRGN	SIL1	RAB40B	ZNF578	RHOXF2B				ZNF425			TRIM24	RHOC
	SRPX2	SIPA1	RABGAP1L	ZNF600	RIPK4				ZNF444			TRIM46	RHOJ
	SSR3	SLC10A3	RANBP3L	ZNF641	RNF39				ZNF446			TSC2	RHPN2
	ST14	SLC12A7	RAP1GDS1	ZNF665	RORC				ZNF471			TSSC1	RIN3
	ST8SIA4	SLC15A3	RARRES3	ZNF701	ROS1				ZNF521			TTC7B	RIPK1
	STAT3	SLC16A3	RASL11A	ZNF772	RPP25				ZNF543			TUBA1A	RNASE2
	STBD1	SLC25A24	RBKS	ZNF813	RTN4R				ZNF554			TUBA1B	RNASE3
	STC1	SLC29A1	RBM11	ZNF816A	S100A14				ZNF776			TUBA1C	RNASE4
	STEAP3	SLC2A9	RCBTB2	ZNFX1	SAMD11				ZNRF3			TUBA3C	RNF135
	STK3	SLC39A1	RCSD1		SCN5A							TUBA3D	RP11.151A6.2
	STT3A	SLC43A3	RDH12		SEC24C							TUBA4A	RRAS
	SUMF1	SLC5A6	REEP5		SEMA6B							TUBB	S100A10
	SYPL1	SMARCD2	RERG		SERINC2							TUBB2A	S100A11
	SYTL3	SMPD1	RGN		SERPINA10							TUBB2B	S100A13
	TAGLN	SNX9	RGS10		SERPINA11							TUBB2C	S100A16
	TAGLN2	SOAT1	RGS18		SERPINA4							TUBB3	S100A4
	TCIRG1	SP100	RGS20		SERPINA6							TUBB4	S100A6
	TEGT	SPHK1	RGS4		SERPINA7							TUBB6	S100A8
	TEX28	SPI1	RHBDF2		SERPINB2							TUBB8	S100A9
	TGFB1	SPINT1	RILP		SERPINB3							TUBG1	SAA1
	TGFBI	SPON2	RIN2		SERPINB4							TUBG2	SAA2
	TGFBR2	SQRDL	RNASET2		SERPINB5							TUBGCP2	SAMD4A
	TGIF1	SRPR	RNF141		SERPIND1							TULP4	SAMD9L
	THBD	SRPX2	RNF175		SERPINF2							UBE2S	SAT1
	THBS1	SSRP1	RP13.102H20.1		SFN							UBR4	SCIN
	TIMP1	ST14	RP6.213H19.1		SGOL1							UNC13A	SDSL
	TIMP2	ST3GAL1	RPGRIP1		SH2D3A							URG4	SEC24D
	TIPARP	STAT3	RRM2B		SH3RF2							USP11	SERPINA3
	TLR1	STAT5A	RSPH1		SILV							USP22	SERPINB1
	TLR2	STBD1	RSPO2		SKP2							USP5	SERPINB6
	TLR6	STEAP3	RYR2		SLC12A3							USP7	SERPINB8
	TMBIM1	STK10	S100A13		SLC17A2							VCP	SERPINE1
	TMCO4	STK38	S100Z		SLC1A5							VGF	SERPING1
	TMED10	STT3A	SAMD12		SLC1A6							VPS26B	SERTAD1
	TMEM123	STXBP2	SAMSN1		SLC22A13							WASF1	SERTAD3
	TMEM150	SUMF1	SCOC		SLC22A9							WDR47	SFRP4
	TMEM16F	SYNGR2	SCPEP1		SLC25A10							WDR82	SFT2D2
	TMEM37	TAGLN2	SDC2		SLC27A2							WHSC1	SGSH
	TMEM43	TAX1BP3	SDS		SLC29A2							WIZ	SH2D4A
	TNC	TBC1D1	SEC14L5		SLC39A5							WSB2	SH3BP2
	TNFAIP2	TBC1D2B	SELENBP1		SLC44A4							XPNPEP1	SH3GLB1
	TNFAIP3	TCEB3	SELL		SLC45A2							XPO6	SHOX2
	TNFAIP8	TCHP	SELPLG		SLC5A10							YWHAB	SHROOM3
	TNFRSF10B	TCIRG1	SEMA4D		SLC6A14							YWHAG	SIGLEC7
	TNFRSF12A	TEAD4	SEPP1		SLC6A15							YWHAZ	SIGLEC9
	TNFRSF1A	TES	SERPINB9		SLC6A4							ZDHHC22	SIL1
	TNFRSF1B	TETRAN	SERPINF1		SMAD6							ZMYM3	SIPA1L1
	TNS1	TGFB1	SERPING1		SMCR5							ZMYND19	SLAMF8
	TPM4	TGFB1I1	SERPINI1		SMPD3							ZNF142	SLC11A1
	TPP1	TGFBI	SESN1		SMPDL3B							ZNF282	SLC12A9
	TPST1	TGFBR2	SETDB2		SNX15							ZNF407	SLC15A3
	TRADD	TGM2	SFTPD		SOAT2							ZNF428	SLC16A3
	TRAM1	THBD	SGK3		SOX10							ZNF462	SLC1A3
	TREM1	THBS1	SGMS1		SPANXD							ZNF553	SLC24A6
	TREML2	TIMP1	SH3BGR		SPDEF							ZNF598	SLC25A20
	TRIM14	TLN1	SH3BGRL2		SPINK4							ZNF628	SLC27A3
	TRIM21	TMBIM1	SIDT1		SPINK5							ZNF629	SLC2A10
	TRIM47	TMED9	SIGLEC8		SPIRE2							ZNF697	SLC2A5
	TRIM56	TMEM106A	SIRPA		SPRR1B							ZNF74	SLC35D1
	TRIM6	TMEM109	SKAP2		SPRR2D							ZNF775	SLC38A6
	TRIM6.TRIM34	TMEM110	SLA		SPTB							ZNRF1	SLC44A3
	TRIP10	TMEM138	SLC13A3		SPTBN2								SLC47A2
	TRIP6	TMEM173	SLC14A1		SSBP3								SLC4A3
	TSLP	TMEM185B	SLC15A3		SSX2								SLC7A7
	TSPO	TMEM2	SLC22A15		SSX3								SMO
	TTC26	TMEM44	SLC22A5		SSX7								SMUG1
	TWSG1	TMEM87B	SLC24A4		STAR								SNX21
	TXNDC15	TMOD3	SLC26A9		STK35								SOCS3
	UBD	TNC	SLC29A3		STXBP1								SOD2
	UBE2H	TNFAIP2	SLC2A12		SUHW1								SP110
	UGCG	TNFRSF14	SLC2A5		SULT2A1								SP140
	UPP1	TNFRSF1A	SLC30A10		SUV420H2								SPARC
	URP2	TNFRSF1B	SLC31A2		SYNGR3								SPATA6
	VAMP5	TPM2	SLC39A11		SYT10								SPOCD1
	VAMP8	TPM4	SLC39A12		SYT7								SPP1
	VASN	TRADD	SLC44A3		TACSTD1								SPRY1
	VASP	TRIM14	SLC46A3		TAF4B								SPRY2
	VAT1	TRIM27	SLC7A11		TBX10								SPRY4
	VCAM1	TRIM38	SLC7A7		TCF15								SQRDL
	VDR	TRIM56	SLC7A8		TCP10								SRPX
	VEGFA	TRIOBP	SLCO1A2		TDGF1								SRPX2
	VENTX	TRIP11	SLCO1C1		TERT								SSFA2
	VIM	TRIP12	SLCO2B1		TFAP4								SSH3
	VKORC1	TRPV2	SLCO3A1		THEG								SSR3
	VMO1	TRPV4	SNAI3		THSD3								STAB1
	WIPF1	TSPAN4	SNCA		TJP3								STAT3
	WTAP	TSPAN9	SNCG		TLR9								STEAP3
	WWTR1	TTYH3	SNTA1		TM4SF4								STK17A
	XBP1	TUBA1C	SORCS2		TM4SF5								STX11
	YAP1	TUBB6	SORL1		TMC8								SUMF1
	ZAK	TWF2	SPEF2		TMEM105								SWAP70
	ZC3H12A	TXLNA	SPINT2		TMEM112B								SYTL3
	ZC3HAV1	TXNDC5	SQRDL		TMEM16J								TAGLN
	ZCCHC6	UACA	SSPN		TMEM184A								TAGLN2
	ZFP36	UCP2	ST6GAL1		TMEM28								tcag7.1314
	ZFP36L1	UGCGL1	ST6GALNAC3		TMEM46								TCEA3
	ZFP36L2	UNC45A	STAT4		TMEM52								TCIRG1
		UNC93B1	STAT6		TMEM57								TCTN1
		URP2	STEAP2		TMEM83								TEAD3
		VANGL1	STOM		TMEM89								TEGT
		VASN	SULF1		TMEM92								TFCP2L1
		VAV1	SUSD3		TMPRSS13								TGFB2
		VCP	SV2B		TMPRSS4								TGFB3
		VDR	SYK		TNFRSF13B								TGFBI
		VIM	SYT9		TNFRSF18								TGIF1
		WASF2	TAGAP		TNFSF9								TIMP1
		WDR1	TBC1D4		TNNC1								TIMP2
		WIPF1	TBXAS1		TNNI3								TLR2
		WWTR1	TCBA1		TNNT1								TMBIM1
		ZAK	TDRD9		TOP3B								TMCO4
		ZC3HAV1	TESK2		TP73								TMEM147
		ZDHHC12	TEX2		TPO								TMEM150
		ZDHHC18	TGFBR2		TRIM15								TMEM154
		ZDHHC5	THNSL2		TRIM29								TMEM158
		ZGPAT	TIAM1		TRPM1								TMEM16F
		ZNF217	TIMD4		TSPY2								TMEM176A
		ZNFX1	TK2		TUBA3C								TMEM176B
		ZYX	TLR1		TUBA3D								TMEM22
			TLR2		TUBB4								TMEM51
			TLR4		TUBG1								TMEM71
			TLR5		TXNRD2								TNC
			TLR6		TYR								TNFAIP3
			TLR7		TYRP1								TNFAIP6
			TLR8		UBL4A								TNFRSF10B
			TM6SF1		UGT2B10								TNFRSF10C
			TMEM10		UGT2B11								TNFRSF12A
			TMEM125		UGT2B28								TNFRSF14
			TMEM144		UGT2B4								TNFRSF1A
			TMEM156		UNC93A								TNFSF13B
			TMEM17		UNQ2541								TPP1
			TMEM38A		VAMP1								TRADD
			TMEM47		VASH2								TREM1
			TMEM56		VIL1								TREM2
			TMEM74		VPREB1								TRIM14
			TMEM86A		VTN								TRIM21
			TNFAIP8L2		WISP2								TRIM22
			TNFSF10		WNK2								TRIM38
			TNFSF12		WNT7B								TRIM47
			TNFSF13B		XDH								TRIM5
			TNFSF4		XKR3								TRIM6
			TPCN1		XYLB								TRIM6.TRIM34
			TPD52L1		ZBTB46								TRIP4
			TPK1		ZG16								TRIP6
			TRAF3IP3		ZMYM3								TSPO
			TREM2		ZNF341								TTC12
			TRPM2		ZNF342								TTC7A
			TRPM6		ZNF367								TWSG1
			TSC22D3										TXNDC15
			TSPAN19										TXNDC17
			TSPYL5										UBE2H
			TTC12										UNC93B1
			TTC7A										UNQ501
			TXNDC3										UPP1
			UBXD3										URP2
			ULK2										VAMP5
			USP53										VASN
			VAMP8										VDR
			VAV1										VEGFA
			VILL										VIM
			VSNL1										VWA1
			WDFY4										WDR1
			WFS1										WWTR1
			XK										XKR8
			ZFYVE21										YIPF1
			ZNF385										ZAK
			ZNF533										ZFP36
													ZFP36L2
													ZNF217
													ZNF480
													ZNF524
													ZYX
