# Supplementary material for: Coexpression analysis of CD133 and CD44 identifies Proneural and Mesenchymal subtypes of glioblastoma multiforme
Source: Oncotarget. 2015 Jan 31;6(8):6267–80. doi: 10.18632/oncotarget.3365 (PMC4467436; doi:10.18632/oncotarget.3365)
Supplement: Supplementary file 3 [file oncotarget-06-6267-s003.xlsx]

## Sheet: cd133PN.txt
CD133-Proneural	CD44-Mesenchymal	CD15-Mesenchymal
GPR17	AIM1	GRN
HN1	CDCP1	AIM1
CHD7	FER1L3	ITGA4
TMSL8	RAC2	CDCP1
PPM1E	PLK3	RAC2
GNG4	PLAUR	MYO1F
DCX	LOX	PLAUR
CDC7	GCNT1	LOX
C1orf106	ALOX5	GCNT1
SCN3A	NPC2	IL4R
ZNF510	IL4R	FHOD1
ZNF184	SHC1	CTSZ
MYT1	ADAM12	SHC1
GPR23	ITGA5	ADAM12
CRMP1	PSCDBP	ITGA5
MARCKS	TIMP1	TIMP1
PDE10A	IL15RA	SRPX2
CASK	SRPX2	LTBP2
TMEM118	TNFRSF1B	TNFRSF1B
TOX3	S100A4	PTPN6
SOX11	CCR5	WWTR1
HOXD3	WWTR1	TGFBI
HRASLS	TGFBI	ANXA2
CXXC4	ANXA2	TGFBR2
LOC81691	TGFBR2	TRADD
TOP2B	TRADD	FPRL2
DGKI	FCGR2B	COL1A2
ZNF711	FCGR2A	SH2B3
C6orf134	FPRL2	C1orf38
SOX4	C1orf38	FLJ20273
KLRC3	FLJ20273	MAPK13
	RAB27A	PTGER4
	ACPP	RAB27A
	SFT2D2	ACPP
	PSCD4	PSCD4
	LRRFIP1	STXBP2
	HEXB	TES
	CTSB	LRRFIP1
	CTSC	HEXB
	SAT1	CTSA
	CLCF1	CTSB
	TNFAIP8	CTSC
	TNFAIP3	NRP1
	NRP1	MYH9
	HEXA	MAN2B1
	TLR2	MGAT1
	NOD2	ECGF1
	MGAT1	ITGB2
	ECGF1	LCP2
	ITGB2	LCP1
	LCP1	COL5A1
	LY96	FURIN
	PTPN22	BATF
	BATF	FES
	POLD4	SIGLEC7
	FES	LAPTM5
	SIGLEC7	RELB
	LAPTM5	SLC16A3
	LILRB3	WIPF1
	LILRB2	COL1A1
	RELB	THBD
	SLC16A3	DSE
	WIPF1	RBMS1
	IL1R1	P4HA2
	THBD	SLC10A3
	DSE	DAB2
	RBMS1	CASP4
	P4HA2	CASP5
	SLC10A3	PROCR
	DAB2	NCF4
	IQGAP1	VDR
	SIGLEC9	MFSD1
	CASP4	THBS1
	CASP5	DOK3
	NCF2	FLJ22662
	VDR	TCIRG1
	SERPINE1	MAFB
	ALDH3B1	GLT25D1
	MFSD1	FXYD5
	DCBLD2	ARPC1B
	THBS1	RHOG
	DOK3	LHFPL2
	CLEC2B	ENG
	TCIRG1	RRAS
	BDKRB2	MAN2A1
	LAIR1	LAMB1
	MAFB	SQRDL
	ARPC1B	BNC2
	CD14	FMNL1
	LHFPL2	S100A11
	RRAS	ST14
	SLC11A1	MVP
	SQRDL	MAN1A1
	C5AR1	FNDC3B
	MSR1	IFI30
	S100A11	ELF4
	ST14	PLAU
	CAST
	MVP
	CSTA
	CEBPB
	FNDC3B
	IFI30
	COL8A2
	ELF4
	PLAU
